# Supplementary material for: Genetic determination of the enhanced drought resistance of rice maintainer HuHan2B by pedigree breeding
Source: Sci Rep. 2016 Nov 17;6:37302. doi: 10.1038/srep37302 (PMC5112525; doi:10.1038/srep37302)
Supplement: Supplementary Table S1 [file srep37302-s1.csv]

	Table S1. The SNP discordant rate between SNP calling and RiceSNP60 whole-genome array-based genotyping
Samples	Homozygous SNVs in resequencing	Homozygosis sites in SNP chip	Common SNP sites	Discordant rate (%)
MaWanNuo	-	-	-	-
IRAT109	1,000,949	63,233	16,446	0.462
HuHan3	917,129	63,741	16,014	8.611
HanFengB	1,066,086	64,692	16,798	0.113
HuHan2B	1,037,149	64,328	16,677	0.204
