# Supplementary material for: Genetic determination of the enhanced drought resistance of rice maintainer HuHan2B by pedigree breeding
Source: Sci Rep. 2016 Nov 17;6:37302. doi: 10.1038/srep37302 (PMC5112525; doi:10.1038/srep37302)
Supplement: Supplementary Table S2 [file srep37302-s2.csv]

	Table S2. Summary of SNPs and their distribution in different regions of Nipponbare reference genome.
Chr	Total SNPs				Gene region						Intergenic region
	Number	Density (1 variant every X bases)	Nonsyn	Syn	Promotor	Exon	Intron	5'-UTR	3'-UTR	Splicing sites
1	114,048	379	9,873	7,210	52,295	16,946	24,619	2,613	4,068	843	145,583
2	71,355	503	6,514	4,438	30,902	10,877	14,658	1,520	2,162	505	89,650
3	47,393	768	3,922	2,544	22,523	6,417	9,766	915	1,671	326	62,438
4	115,629	307	13,517	7,730	43,667	21,124	22,107	1,768	2,218	875	133,797
5	79,135	378	6,961	4,284	34,293	11,151	14,862	1,512	2,378	560	100,009
6	110,011	284	10,127	6,417	44,194	16,441	21,027	1,857	2,717	737	135,718
7	114,444	259	10,589	7,110	46,667	17,560	22,802	1,859	3,135	849	139,250
8	105,307	270	10,228	6,252	39,530	16,354	20,297	1,436	2,469	811	125,502
9	57,292	401	5,247	3,330	20,179	8,520	10,452	704	985	376	67,222
10	113,967	203	11,618	7,163	43,186	18,674	21,045	2,086	2,367	739	136,068
11	92,415	314	10,271	6,700	32,616	16,884	17,323	1,144	2,161	630	107,061
12	100,887	272	10,254	5,919	32,563	16,076	19,170	1,000	2,138	756	115,255
Total/Average	1,121,883/93,490	4,338/362	109,121/9,093	69,097/5,758	442,615/36,884	177,024/14,752	218,128/18,177	18,414/1,535	28,469/2,372	8,007/667	1,357,553/113,129
Percentage	-	-	61.23%	38.77%	19.67%	7.87%	9.69%	0.82%	1.27%	0.36%	60.33%
