# Supplementary material for: Genetic determination of the enhanced drought resistance of rice maintainer HuHan2B by pedigree breeding
Source: Sci Rep. 2016 Nov 17;6:37302. doi: 10.1038/srep37302 (PMC5112525; doi:10.1038/srep37302)
Supplement: Supplementary Table S3 [file srep37302-s3.csv]

Table S3. RNA-seq and analysis statistics of the HuHan2B and HanFengB relative to the Nipponbare reference genome
	HanFengB (1197)			HuHan2B (1161)
	T1	T2	T3	T1	T2	T3
Down	254	189	158	200	174	249
Up	276	239	288	335	163	236
None	667	769	751	626	824	676
