# Supplementary material for: Genetic determination of the enhanced drought resistance of rice maintainer HuHan2B by pedigree breeding
Source: Sci Rep. 2016 Nov 17;6:37302. doi: 10.1038/srep37302 (PMC5112525; doi:10.1038/srep37302)
Supplement: Supplementary Table S4 [file srep37302-s4.csv]

	Table S4. GO enrichment of the differentially expressed genes under drought stress in HuHan2B.
GO term	Ontology	Description	Number in input list	Number in BG/Ref	p-value	FDR
GO:0001101	Biological process	response to acid chemical	54/1161	703/55958	4.58E-11	1.16E-07
GO:0009415	Biological process	response to water	29/1161	239/55958	4.88E-11	1.23E-07
GO:0044264	Biological process	cellular polysaccharide metabolic process	38/1161	480/55958	5.44E-11	1.38E-07
GO:0009311	Biological process	oligosaccharide metabolic process	33/1161	410/55958	5.47E-11	1.38E-07
GO:0010035	Biological process	response to inorganic substance	61/1161	817/55958	6.12E-11	1.55E-07
GO:0044723	Biological process	single-organism carbohydrate metabolic process	59/1161	902/55958	6.61E-11	1.67E-07
GO:0044262	Biological process	cellular carbohydrate metabolic process	43/1161	608/55958	6.93E-11	1.75E-07
GO:0009719	Biological process	response to endogenous stimulus	53/1161	878/55958	7.74E-11	1.96E-07
GO:0009414	Biological process	response to water deprivation	26/1161	227/55958	9.46E-11	2.39E-07
GO:0009628	Biological process	response to abiotic stimulus	108/1161	1435/55958	9.66E-11	2.44E-07
GO:0006073	Biological process	cellular glucan metabolic process	37/1161	443/55958	1.00E-10	2.54E-07
GO:0044042	Biological process	glucan metabolic process	37/1161	443/55958	1.00E-10	2.54E-07
GO:0006970	Biological process	response to osmotic stress	38/1161	491/55958	1.02E-10	2.58E-07
GO:0005975	Biological process	carbohydrate metabolic process	79/1161	1353/55958	1.02E-10	2.58E-07
GO:0009725	Biological process	response to hormone	53/1161	834/55958	1.24E-10	3.13E-07
GO:0010033	Biological process	response to organic substance	59/1161	1033/55958	1.24E-10	3.14E-07
GO:0005976	Biological process	polysaccharide metabolic process	41/1161	545/55958	1.33E-10	3.35E-07
GO:1901700	Biological process	response to oxygen-containing compound	65/1161	949/55958	1.36E-10	3.44E-07
GO:0055114	Biological process	oxidation-reduction process	114/1161	2175/55958	1.63E-10	4.12E-07
GO:0044711	Biological process	single-organism biosynthetic process	88/1161	1608/55958	2.04E-10	5.16E-07
GO:0050896	Biological process	response to stimulus	199/1161	4632/55958	2.17E-10	5.50E-07
GO:0055085	Biological process	transmembrane transport	56/1161	1021/55958	2.29E-10	5.80E-07
GO:0042221	Biological process	response to chemical	104/1161	1711/55958	2.32E-10	5.87E-07
GO:0044765	Biological process	single-organism transport	82/1161	1856/55958	2.36E-10	5.98E-07
GO:0009737	Biological process	response to abscisic acid	28/1161	322/55958	2.68E-10	6.78E-07
GO:0006950	Biological process	response to stress	127/1161	3074/55958	2.68E-10	6.78E-07
GO:0044281	Biological process	small molecule metabolic process	155/1161	4030/55958	2.83E-10	7.17E-07
GO:0044763	Biological process	single-organism cellular process	294/1161	7659/55958	3.21E-10	8.12E-07
GO:0044699	Biological process	single-organism process	396/1161	10226/55958	3.37E-10	8.52E-07
GO:0005984	Biological process	disaccharide metabolic process	31/1161	395/55958	3.86E-10	9.77E-07
GO:0016051	Biological process	carbohydrate biosynthetic process	30/1161	373/55958	4.12E-10	1.04E-06
GO:0044710	Biological process	single-organism metabolic process	294/1161	7310/55958	4.43E-10	1.12E-06
GO:0009605	Biological process	response to external stimulus	46/1161	783/55958	4.57E-10	1.16E-06
GO:0006796	Biological process	phosphate-containing compound metabolic process	129/1161	3521/55958	4.62E-10	1.17E-06
GO:0008150	Biological process	Biological process	694/1161	26989/55958	5.03E-10	1.27E-06
GO:0006793	Biological process	phosphorus metabolic process	130/1161	3535/55958	5.21E-10	1.32E-06
GO:1901564	Biological process	organonitrogen compound metabolic process	133/1161	3631/55958	5.62E-10	1.42E-06
GO:0006355	Biological process	regulation of transcription, DNA-templated	99/1161	2458/55958	7.22E-10	1.83E-06
GO:0051234	Biological process	establishment of localization	97/1161	2409/55958	7.66E-10	1.94E-06
GO:0005982	Biological process	starch metabolic process	30/1161	383/55958	7.73E-10	1.95E-06
GO:0005985	Biological process	sucrose metabolic process	30/1161	383/55958	7.73E-10	1.95E-06
GO:0009651	Biological process	response to salt stress	33/1161	455/55958	8.00E-10	2.02E-06
GO:0009416	Biological process	response to light stimulus	32/1161	441/55958	1.42E-09	3.59E-06
GO:0009832	Biological process	plant-type cell wall biogenesis	11/1161	46/55958	2.01E-09	5.08E-06
GO:0055086	Biological process	nucleobase-containing small molecule metabolic process	53/1161	1023/55958	2.27E-09	5.75E-06
GO:0006810	Biological process	transport	95/1161	2389/55958	2.68E-09	6.78E-06
GO:0051179	Biological process	localization	97/1161	2463/55958	2.95E-09	7.47E-06
GO:0009314	Biological process	response to radiation	32/1161	457/55958	3.38E-09	8.55E-06
GO:0009225	Biological process	nucleotide-sugar metabolic process	13/1161	76/55958	5.64E-09	1.43E-05
GO:0019637	Biological process	organophosphate metabolic process	55/1161	1110/55958	5.96E-09	1.51E-05
GO:1901135	Biological process	carbohydrate derivative metabolic process	54/1161	1082/55958	7.52E-09	1.90E-05
GO:0034637	Biological process	cellular carbohydrate biosynthetic process	19/1161	184/55958	1.23E-08	3.10E-05
GO:0097305	Biological process	response to alcohol	28/1161	384/55958	1.34E-08	3.38E-05
GO:0009117	Biological process	nucleotide metabolic process	45/1161	845/55958	1.39E-08	3.52E-05
GO:0033993	Biological process	response to lipid	30/1161	435/55958	1.46E-08	3.69E-05
GO:0030243	Biological process	cellulose metabolic process	13/1161	82/55958	1.47E-08	3.71E-05
GO:0006753	Biological process	nucleoside phosphate metabolic process	45/1161	850/55958	1.66E-08	4.19E-05
GO:1901362	Biological process	organic cyclic compound biosynthetic process	46/1161	877/55958	2.41E-08	6.10E-05
GO:0051273	Biological process	beta-glucan metabolic process	13/1161	93/55958	6.92E-08	0.000175
GO:1901566	Biological process	organonitrogen compound biosynthetic process	37/1161	661/55958	7.73E-08	0.000196
GO:0080167	Biological process	response to karrikin	16/1161	147/55958	8.20E-08	0.000207
GO:0006011	Biological process	UDP-glucose metabolic process	9/1161	39/55958	8.37E-08	0.000212
GO:0019438	Biological process	aromatic compound biosynthetic process	40/1161	755/55958	1.00E-07	0.000254
GO:0030244	Biological process	cellulose biosynthetic process	10/1161	54/55958	1.49E-07	0.000376
GO:0009834	Biological process	secondary cell wall biogenesis	8/1161	31/55958	1.73E-07	0.000438
GO:0009250	Biological process	glucan biosynthetic process	13/1161	102/55958	2.10E-07	0.000531
GO:0051704	Biological process	multi-organism process	35/1161	635/55958	2.48E-07	0.000627
GO:0005996	Biological process	monosaccharide metabolic process	23/1161	315/55958	2.51E-07	0.000635
GO:0009266	Biological process	response to temperature stimulus	28/1161	451/55958	3.78E-07	0.000955
GO:0051707	Biological process	response to other organism	32/1161	564/55958	4.27E-07	0.00108
GO:0042546	Biological process	cell wall biogenesis	11/1161	76/55958	4.89E-07	0.00124
GO:0043436	Biological process	oxoacid metabolic process	100/1161	2868/55958	5.28E-07	0.00133
GO:0006082	Biological process	organic acid metabolic process	100/1161	2870/55958	5.35E-07	0.00135
GO:0018130	Biological process	heterocycle biosynthetic process	39/1161	772/55958	5.61E-07	0.00142
GO:0043207	Biological process	response to external biotic stimulus	32/1161	578/55958	7.27E-07	0.00184
GO:0051274	Biological process	beta-glucan biosynthetic process	10/1161	65/55958	9.06E-07	0.00229
GO:0009617	Biological process	response to bacterium	20/1161	266/55958	9.46E-07	0.00239
GO:0033692	Biological process	cellular polysaccharide biosynthetic process	14/1161	139/55958	1.34E-06	0.0034
GO:0009607	Biological process	response to biotic stimulus	32/1161	603/55958	1.79E-06	0.00452
GO:0006811	Biological process	ion transport	40/1161	839/55958	1.83E-06	0.00463
GO:0000271	Biological process	polysaccharide biosynthetic process	14/1161	144/55958	2.05E-06	0.00519
GO:0010038	Biological process	response to metal ion	28/1161	499/55958	2.72E-06	0.00688
GO:0019318	Biological process	hexose metabolic process	19/1161	265/55958	3.53E-06	0.00892
GO:0019752	Biological process	carboxylic acid metabolic process	96/1161	2835/55958	3.62E-06	0.00916
GO:0044283	Biological process	small molecule biosynthetic process	35/1161	713/55958	3.71E-06	0.00939
GO:0030001	Biological process	metal ion transport	22/1161	345/55958	4.23E-06	0.0107
GO:0044712	Biological process	single-organism catabolic process	44/1161	1025/55958	7.35E-06	0.0186
GO:0006833	Biological process	water transport	6/1161	25/55958	9.95E-06	0.0252
GO:0042044	Biological process	fluid transport	6/1161	25/55958	9.95E-06	0.0252
GO:0044271	Biological process	cellular nitrogen compound biosynthetic process	35/1161	749/55958	1.22E-05	0.0308
GO:0046686	Biological process	response to cadmium ion	23/1161	397/55958	1.24E-05	0.0312
GO:0042538	Biological process	hyperosmotic salinity response	8/1161	53/55958	1.30E-05	0.0329
GO:0070887	Biological process	cellular response to chemical stimulus	27/1161	514/55958	1.34E-05	0.0338
GO:0009056	Biological process	catabolic process	58/1161	1530/55958	1.53E-05	0.0387
GO:0006778	Biological process	porphyrin-containing compound metabolic process	9/1161	72/55958	1.82E-05	0.0461
GO:0009570	Cellular component	chloroplast stroma	42/1161	483/55958	6.47E-11	1.64E-07
GO:0044435	Cellular component	plastid part	87/1161	1197/55958	8.90E-11	2.25E-07
GO:0009532	Cellular component	plastid stroma	42/1161	489/55958	9.11E-11	2.30E-07
GO:0044434	Cellular component	chloroplast part	86/1161	1175/55958	1.19E-10	3.00E-07
GO:0009507	Cellular component	chloroplast	54/1161	893/55958	1.40E-10	3.54E-07
GO:0044425	Cellular component	membrane part	130/1161	2888/55958	1.72E-10	4.35E-07
GO:0016020	Cellular component	membrane	181/1161	4603/55958	2.74E-10	6.93E-07
GO:0044446	Cellular component	intracellular organelle part	171/1161	4033/55958	2.85E-10	7.21E-07
GO:0044422	Cellular component	organelle part	171/1161	4044/55958	2.96E-10	7.49E-07
GO:0016021	Cellular component	integral component of membrane	114/1161	2358/55958	3.00E-10	7.59E-07
GO:0044424	Cellular component	intracellular part	649/1161	24675/55958	4.71E-10	1.19E-06
GO:0005575	Cellular component	Cellular component	745/1161	27277/55958	5.08E-10	1.29E-06
GO:0044464	Cellular component	cell part	684/1161	25369/55958	5.28E-10	1.34E-06
GO:0044444	Cellular component	cytoplasmic part	565/1161	21531/55958	5.51E-10	1.39E-06
GO:0009941	Cellular component	chloroplast envelope	31/1161	467/55958	2.03E-08	5.14E-05
GO:0005576	Cellular component	extracellular region	41/1161	744/55958	2.39E-08	6.06E-05
GO:0009526	Cellular component	plastid envelope	31/1161	471/55958	2.47E-08	6.24E-05
GO:0009579	Cellular component	thylakoid	16/1161	137/55958	3.02E-08	7.64E-05
GO:0005886	Cellular component	plasma membrane	64/1161	1462/55958	3.77E-08	9.53E-05
GO:0048046	Cellular component	apoplast	27/1161	384/55958	5.11E-08	0.000129
GO:0031975	Cellular component	envelope	31/1161	507/55958	1.28E-07	0.000324
GO:0031967	Cellular component	organelle envelope	31/1161	507/55958	1.28E-07	0.000324
GO:0031988	Cellular component	membrane-bounded vesicle	181/1161	5972/55958	1.94E-07	0.000489
GO:0031982	Cellular component	vesicle	181/1161	5974/55958	1.95E-07	0.000494
GO:0031410	Cellular component	cytoplasmic vesicle	180/1161	5967/55958	3.16E-07	0.000798
GO:0016023	Cellular component	cytoplasmic membrane-bounded vesicle	180/1161	5967/55958	3.16E-07	0.000798
GO:0031090	Cellular component	organelle membrane	43/1161	884/55958	5.02E-07	0.00127
GO:0044436	Cellular component	thylakoid part	26/1161	408/55958	5.96E-07	0.00151
GO:0043226	Cellular component	organelle	526/1161	21499/55958	1.41E-06	0.00356
GO:0030312	Cellular component	external encapsulating structure	35/1161	683/55958	1.87E-06	0.00474
GO:0005618	Cellular component	cell wall	35/1161	683/55958	1.87E-06	0.00474
GO:0043229	Cellular component	intracellular organelle	525/1161	21497/55958	1.91E-06	0.00482
GO:0009505	Cellular component	plant-type cell wall	18/1161	234/55958	2.36E-06	0.00597
GO:0009535	Cellular component	chloroplast thylakoid membrane	22/1161	334/55958	2.51E-06	0.00634
GO:0055035	Cellular component	plastid thylakoid membrane	22/1161	336/55958	2.76E-06	0.00699
GO:0032991	Cellular component	macromolecular complex	123/1161	3895/55958	3.76E-06	0.00951
GO:0098588	Cellular component	bounding membrane of organelle	36/1161	746/55958	3.80E-06	0.0096
GO:0042651	Cellular component	thylakoid membrane	22/1161	347/55958	4.63E-06	0.0117
GO:0005667	Cellular component	transcription factor complex	38/1161	815/55958	5.01E-06	0.0127
GO:0034357	Cellular component	photosynthetic membrane	22/1161	350/55958	5.31E-06	0.0134
GO:0005911	Cellular component	cell-cell junction	40/1161	874/55958	5.74E-06	0.0145
GO:0009506	Cellular component	plasmodesma	40/1161	874/55958	5.74E-06	0.0145
GO:0030054	Cellular component	cell junction	40/1161	874/55958	5.74E-06	0.0145
GO:0043227	Cellular component	membrane-bounded organelle	507/1161	20884/55958	7.44E-06	0.0188
GO:0043231	Cellular component	intracellular membrane-bounded organelle	506/1161	20880/55958	9.87E-06	0.025
GO:0004553	Molecular function	hydrolase activity, hydrolyzing O-glycosyl compounds	38/1161	531/55958	6.28E-11	1.59E-07
GO:0016491	Molecular function	oxidoreductase activity	101/1161	2019/55958	2.61E-10	6.60E-07
GO:0016798	Molecular function	hydrolase activity, acting on glycosyl bonds	39/1161	620/55958	1.45E-09	3.68E-06
GO:0005215	Molecular function	transporter activity	63/1161	1322/55958	1.79E-09	4.53E-06
GO:0035251	Molecular function	UDP-glucosyltransferase activity	13/1161	84/55958	1.98E-08	5.01E-05
GO:0005507	Molecular function	copper ion binding	25/1161	323/55958	2.47E-08	6.25E-05
GO:0003674	Molecular function	Molecular function	696/1161	29214/55958	8.70E-08	0.00022
GO:0046527	Molecular function	glucosyltransferase activity	13/1161	97/55958	1.15E-07	0.000291
GO:0016705	Molecular function	oxidoreductase activity, acting on paired donors, with incorporation or reduction of molecular oxygen	36/1161	651/55958	1.55E-07	0.000392
GO:0016760	Molecular function	cellulose synthase (UDP-forming) activity	8/1161	36/55958	6.06E-07	0.00153
GO:0016759	Molecular function	cellulose synthase activity	8/1161	36/55958	6.06E-07	0.00153
GO:0016758	Molecular function	transferase activity, transferring hexosyl groups	31/1161	547/55958	6.59E-07	0.00167
GO:0008194	Molecular function	UDP-glycosyltransferase activity	16/1161	172/55958	7.09E-07	0.00179
GO:0005372	Molecular function	water transmembrane transporter activity	6/1161	17/55958	8.01E-07	0.00203
GO:0015250	Molecular function	water channel activity	6/1161	17/55958	8.01E-07	0.00203
GO:0001071	Molecular function	nucleic acid binding transcription factor activity	38/1161	759/55958	9.38E-07	0.00237
GO:0022857	Molecular function	transmembrane transporter activity	48/1161	1065/55958	1.04E-06	0.00262
GO:0016757	Molecular function	transferase activity, transferring glycosyl groups	37/1161	734/55958	1.17E-06	0.00295
GO:0003700	Molecular function	sequence-specific DNA binding transcription factor activity	37/1161	758/55958	2.18E-06	0.00552
GO:0005506	Molecular function	iron ion binding	32/1161	614/55958	2.61E-06	0.0066
GO:0004497	Molecular function	monooxygenase activity	27/1161	477/55958	3.47E-06	0.00877
GO:0015926	Molecular function	glucosidase activity	9/1161	61/55958	4.55E-06	0.0115
GO:0016829	Molecular function	lyase activity	25/1161	447/55958	9.65E-06	0.0244
GO:0016903	Molecular function	oxidoreductase activity, acting on the aldehyde or oxo group of donors	9/1161	68/55958	1.14E-05	0.0287
