# Supplementary material for: Genetic determination of the enhanced drought resistance of rice maintainer HuHan2B by pedigree breeding
Source: Sci Rep. 2016 Nov 17;6:37302. doi: 10.1038/srep37302 (PMC5112525; doi:10.1038/srep37302)
Supplement: Supplementary Table S5 [file srep37302-s5.csv]

	Table S5. GO enrichment of the differentially expressed genes under drought stress in HanFengB.
GO term	Ontology	Description	Number in input list	Number in BG/Ref	p-value	FDR
GO:0009414	Biological process	response to water deprivation	27/1197	227/55958	3.02E-11	7.49E-08
GO:0010035	Biological process	response to inorganic substance	60/1197	817/55958	5.57E-11	1.38E-07
GO:0009415	Biological process	response to water	29/1197	239/55958	9.22E-11	2.29E-07
GO:0044711	Biological process	single-organism biosynthetic process	82/1197	1608/55958	1.10E-10	2.74E-07
GO:0009628	Biological process	response to abiotic stimulus	90/1197	1435/55958	1.12E-10	2.78E-07
GO:0009725	Biological process	response to hormone	50/1197	834/55958	1.14E-10	2.82E-07
GO:0001101	Biological process	response to acid chemical	52/1197	703/55958	1.22E-10	3.02E-07
GO:0042221	Biological process	response to chemical	99/1197	1711/55958	1.34E-10	3.32E-07
GO:1901700	Biological process	response to oxygen-containing compound	63/1197	949/55958	1.40E-10	3.46E-07
GO:0055114	Biological process	oxidation-reduction process	96/1197	2175/55958	1.79E-10	4.45E-07
GO:0050896	Biological process	response to stimulus	194/1197	4632/55958	2.02E-10	5.00E-07
GO:0006970	Biological process	response to osmotic stress	36/1197	491/55958	2.33E-10	5.78E-07
GO:0044281	Biological process	small molecule metabolic process	154/1197	4030/55958	2.53E-10	6.26E-07
GO:0006950	Biological process	response to stress	129/1197	3074/55958	3.12E-10	7.74E-07
GO:1901564	Biological process	organonitrogen compound metabolic process	138/1197	3631/55958	3.22E-10	7.97E-07
GO:0051179	Biological process	localization	102/1197	2463/55958	3.25E-10	8.06E-07
GO:0044763	Biological process	single-organism cellular process	287/1197	7659/55958	3.39E-10	8.40E-07
GO:0044710	Biological process	single-organism metabolic process	274/1197	7310/55958	3.50E-10	8.68E-07
GO:0044699	Biological process	single-organism process	387/1197	10226/55958	4.83E-10	1.20E-06
GO:0008150	Biological process	Biological process	711/1197	26989/55958	5.17E-10	1.28E-06
GO:0051234	Biological process	establishment of localization	100/1197	2409/55958	5.45E-10	1.35E-06
GO:0009719	Biological process	response to endogenous stimulus	50/1197	878/55958	6.54E-10	1.62E-06
GO:0006810	Biological process	transport	98/1197	2389/55958	1.19E-09	2.96E-06
GO:0009605	Biological process	response to external stimulus	46/1197	783/55958	1.19E-09	2.96E-06
GO:0006796	Biological process	phosphate-containing compound metabolic process	129/1197	3521/55958	2.79E-09	6.92E-06
GO:0010033	Biological process	response to organic substance	54/1197	1033/55958	2.94E-09	7.29E-06
GO:0006793	Biological process	phosphorus metabolic process	129/1197	3535/55958	4.17E-09	1.03E-05
GO:0006082	Biological process	organic acid metabolic process	110/1197	2870/55958	5.76E-09	1.43E-05
GO:0043436	Biological process	oxoacid metabolic process	109/1197	2868/55958	8.66E-09	2.15E-05
GO:0009737	Biological process	response to abscisic acid	26/1197	322/55958	1.01E-08	2.51E-05
GO:0044765	Biological process	single-organism transport	79/1197	1856/55958	1.09E-08	2.69E-05
GO:0019752	Biological process	carboxylic acid metabolic process	107/1197	2835/55958	1.63E-08	4.05E-05
GO:0055085	Biological process	transmembrane transport	52/1197	1021/55958	1.78E-08	4.42E-05
GO:0009651	Biological process	response to salt stress	31/1197	455/55958	2.23E-08	5.53E-05
GO:0033993	Biological process	response to lipid	30/1197	435/55958	2.86E-08	7.08E-05
GO:0006833	Biological process	water transport	8/1197	25/55958	3.35E-08	8.31E-05
GO:0042044	Biological process	fluid transport	8/1197	25/55958	3.35E-08	8.31E-05
GO:0044267	Biological process	cellular protein metabolic process	121/1197	3401/55958	5.83E-08	0.000145
GO:0097305	Biological process	response to alcohol	27/1197	384/55958	9.40E-08	0.000233
GO:0005975	Biological process	carbohydrate metabolic process	61/1197	1353/55958	9.48E-08	0.000235
GO:0071840	Biological process	cellular component organization or biogenesis	81/1197	2027/55958	1.13E-07	0.00028
GO:0071822	Biological process	protein complex subunit organization	23/1197	297/55958	1.50E-07	0.000372
GO:0006461	Biological process	protein complex assembly	20/1197	241/55958	3.19E-07	0.000791
GO:0043623	Biological process	cellular protein complex assembly	13/1197	119/55958	1.77E-06	0.0044
GO:0006520	Biological process	cellular amino acid metabolic process	85/1197	2329/55958	2.34E-06	0.00579
GO:0044085	Biological process	cellular component biogenesis	32/1197	596/55958	2.64E-06	0.00654
GO:0043933	Biological process	macromolecular complex subunit organization	23/1197	353/55958	2.98E-06	0.00738
GO:0044723	Biological process	single-organism carbohydrate metabolic process	42/1197	902/55958	3.74E-06	0.00926
GO:0016051	Biological process	carbohydrate biosynthetic process	23/1197	373/55958	7.36E-06	0.0182
GO:0065003	Biological process	macromolecular complex assembly	20/1197	297/55958	7.93E-06	0.0197
GO:1901605	Biological process	alpha-amino acid metabolic process	78/1197	2170/55958	9.93E-06	0.0246
GO:0051274	Biological process	beta-glucan biosynthetic process	9/1197	65/55958	9.94E-06	0.0246
GO:0016310	Biological process	phosphorylation	83/1197	2349/55958	1.06E-05	0.0263
GO:0009250	Biological process	glucan biosynthetic process	11/1197	102/55958	1.24E-05	0.0307
GO:0080170	Biological process	hydrogen peroxide transmembrane transport	4/1197	8/55958	1.36E-05	0.0338
GO:0022607	Biological process	cellular component assembly	23/1197	388/55958	1.39E-05	0.0344
GO:0006355	Biological process	regulation of transcription, DNA-templated	85/1197	2458/55958	1.69E-05	0.0419
GO:0009657	Biological process	plastid organization	12/1197	126/55958	1.81E-05	0.0448
GO:0009570	Cellular component	chloroplast stroma	49/1197	483/55958	3.80E-11	9.42E-08
GO:0009532	Cellular component	plastid stroma	49/1197	489/55958	5.40E-11	1.34E-07
GO:0044435	Cellular component	plastid part	95/1197	1197/55958	1.05E-10	2.60E-07
GO:0044436	Cellular component	thylakoid part	33/1197	408/55958	1.05E-10	2.61E-07
GO:0016021	Cellular component	integral component of membrane	114/1197	2358/55958	1.31E-10	3.25E-07
GO:0044434	Cellular component	chloroplast part	92/1197	1175/55958	1.35E-10	3.35E-07
GO:0009507	Cellular component	chloroplast	60/1197	893/55958	1.36E-10	3.38E-07
GO:0044425	Cellular component	membrane part	134/1197	2888/55958	2.15E-10	5.33E-07
GO:0016020	Cellular component	membrane	203/1197	4603/55958	2.54E-10	6.28E-07
GO:0044446	Cellular component	intracellular organelle part	184/1197	4033/55958	2.59E-10	6.43E-07
GO:0009535	Cellular component	chloroplast thylakoid membrane	29/1197	334/55958	2.71E-10	6.71E-07
GO:0044422	Cellular component	organelle part	184/1197	4044/55958	2.74E-10	6.78E-07
GO:0055035	Cellular component	plastid thylakoid membrane	29/1197	336/55958	3.11E-10	7.72E-07
GO:0044444	Cellular component	cytoplasmic part	603/1197	21531/55958	4.61E-10	1.14E-06
GO:0005575	Cellular component	Cellular component	779/1197	27277/55958	5.24E-10	1.30E-06
GO:0044464	Cellular component	cell part	717/1197	25369/55958	5.39E-10	1.34E-06
GO:0044424	Cellular component	intracellular part	681/1197	24675/55958	5.84E-10	1.45E-06
GO:0042651	Cellular component	thylakoid membrane	29/1197	347/55958	6.60E-10	1.64E-06
GO:0034357	Cellular component	photosynthetic membrane	29/1197	350/55958	8.05E-10	2.00E-06
GO:0009579	Cellular component	thylakoid	18/1197	137/55958	9.94E-10	2.46E-06
GO:0005886	Cellular component	plasma membrane	69/1197	1462/55958	1.97E-09	4.89E-06
GO:0032991	Cellular component	macromolecular complex	140/1197	3895/55958	2.50E-09	6.19E-06
GO:0009506	Cellular component	plasmodesma	47/1197	874/55958	1.79E-08	4.43E-05
GO:0005911	Cellular component	cell-cell junction	47/1197	874/55958	1.79E-08	4.43E-05
GO:0030054	Cellular component	cell junction	47/1197	874/55958	1.79E-08	4.43E-05
GO:0043226	Cellular component	organelle	555/1197	21499/55958	1.82E-08	4.50E-05
GO:0043229	Cellular component	intracellular organelle	554/1197	21497/55958	2.18E-08	5.41E-05
GO:0043231	Cellular component	intracellular membrane-bounded organelle	533/1197	20880/55958	2.69E-07	0.000666
GO:0043227	Cellular component	membrane-bounded organelle	533/1197	20884/55958	2.69E-07	0.000667
GO:0009941	Cellular component	chloroplast envelope	28/1197	467/55958	1.36E-06	0.00337
GO:0009526	Cellular component	plastid envelope	28/1197	471/55958	1.61E-06	0.00398
GO:0030312	Cellular component	external encapsulating structure	35/1197	683/55958	2.95E-06	0.0073
GO:0005618	Cellular component	cell wall	35/1197	683/55958	2.95E-06	0.0073
GO:0005773	Cellular component	vacuole	24/1197	395/55958	6.03E-06	0.0149
GO:0031975	Cellular component	envelope	28/1197	507/55958	6.47E-06	0.016
GO:0031967	Cellular component	organelle envelope	28/1197	507/55958	6.47E-06	0.016
GO:0030529	Cellular component	ribonucleoprotein complex	41/1197	916/55958	1.37E-05	0.0341
GO:0016491	Molecular function	oxidoreductase activity	93/1197	2019/55958	1.91E-10	4.74E-07
GO:0005372	Molecular function	water transmembrane transporter activity	8/1197	17/55958	8.77E-10	2.18E-06
GO:0015250	Molecular function	water channel activity	8/1197	17/55958	8.77E-10	2.18E-06
GO:0005215	Molecular function	transporter activity	65/1197	1322/55958	9.29E-10	2.30E-06
GO:0043168	Molecular function	anion binding	161/1197	4676/55958	2.61E-09	6.48E-06
GO:0036094	Molecular function	small molecule binding	166/1197	5014/55958	2.04E-08	5.06E-05
GO:0000166	Molecular function	nucleotide binding	160/1197	4902/55958	8.80E-08	0.000218
GO:1901265	Molecular function	nucleoside phosphate binding	160/1197	4902/55958	8.80E-08	0.000218
GO:0032553	Molecular function	ribonucleotide binding	137/1197	4201/55958	9.42E-07	0.00233
GO:0097367	Molecular function	carbohydrate derivative binding	138/1197	4237/55958	1.03E-06	0.00256
GO:0017076	Molecular function	purine nucleotide binding	136/1197	4203/55958	1.66E-06	0.00411
GO:0035639	Molecular function	purine ribonucleoside triphosphate binding	118/1197	3531/55958	1.82E-06	0.00452
GO:0016903	Molecular function	oxidoreductase activity, acting on the aldehyde or oxo group of donors	10/1197	68/55958	1.83E-06	0.00453
GO:0004030	Molecular function	aldehyde dehydrogenase [NAD(P)+] activity	4/1197	6/55958	3.02E-06	0.00749
GO:0016301	Molecular function	kinase activity	84/1197	2313/55958	3.14E-06	0.0078
GO:0030554	Molecular function	adenyl nucleotide binding	128/1197	3968/55958	3.68E-06	0.00913
GO:0001883	Molecular function	purine nucleoside binding	133/1197	4159/55958	4.45E-06	0.011
GO:0032550	Molecular function	purine ribonucleoside binding	133/1197	4159/55958	4.45E-06	0.011
GO:0032555	Molecular function	purine ribonucleotide binding	133/1197	4159/55958	4.45E-06	0.011
GO:0032549	Molecular function	ribonucleoside binding	133/1197	4169/55958	4.57E-06	0.0113
GO:0001882	Molecular function	nucleoside binding	133/1197	4170/55958	4.59E-06	0.0114
GO:0022857	Molecular function	transmembrane transporter activity	47/1197	1065/55958	4.71E-06	0.0117
GO:0048037	Molecular function	cofactor binding	33/1197	637/55958	4.91E-06	0.0122
GO:0005524	Molecular function	ATP binding	110/1197	3296/55958	5.19E-06	0.0129
GO:0032559	Molecular function	adenyl ribonucleotide binding	125/1197	3924/55958	9.65E-06	0.0239
GO:0016620	Molecular function	oxidoreductase activity, acting on the aldehyde or oxo group of donors, NAD or NADP as acceptor	8/1197	51/55958	1.21E-05	0.0299
GO:0035251	Molecular function	UDP-glucosyltransferase activity	10/1197	84/55958	1.27E-05	0.0316
