# Supplementary material for: Genetic determination of the enhanced drought resistance of rice maintainer HuHan2B by pedigree breeding
Source: Sci Rep. 2016 Nov 17;6:37302. doi: 10.1038/srep37302 (PMC5112525; doi:10.1038/srep37302)
Supplement: Supplementary Table S6 [file srep37302-s6.csv]

	Table S6. SNP annotation within 28 inherited allele-related genes and the parental origin of genomic constitution.
Gene_id	CHROM	POS	REF	Alt	HanFengB	HuHan2B	MaWanNuo	IRAT109	HuHan3	Feature_type	Start	End	Strand	Gene_id_and_its_functions	Triplet_code	Amino_acid_change	Synonymous_mutations	Non_synonymous_mutations	Region_start_in_chromosome	Region_end_in_chromosome	Inherited_region_from_parents_in_HuHan3	Inherited_region_from_Parents_in_HuHan2B
LOC_Os01g04460	1	1984445	A	G	AA	GG	AA	GG	GG	mRNA	1984267	1986394	+	ID=LOC_Os01g04460.1;Name=LOC_Os01g04460.1;Parent=LOC_Os01g04460					1900001	2000000	IRAT109	IRAT109
LOC_Os01g04460	1	1984445	A	G	AA	GG	AA	GG	GG	gene	1984267	1986394	+	ID=LOC_Os01g04460;Name=LOC_Os01g04460;Note=Ser/Thr protein kinase, putative, expressed					1900001	2000000	IRAT109	IRAT109
LOC_Os01g04460	1	1984445	A	G	AA	GG	AA	GG	GG	exon	1984267	1985008	+	ID=LOC_Os01g04460.1:exon_1;Parent=LOC_Os01g04460.1					1900001	2000000	IRAT109	IRAT109
LOC_Os01g04460	1	1984445	A	G	AA	GG	AA	GG	GG	CDS	1984267	1985008	+	ID=LOC_Os01g04460.1:cds_1;Parent=LOC_Os01g04460.1	CAG<->CGG;	Q<->R;	0	1	1900001	2000000	IRAT109	IRAT109
LOC_Os01g04460	1	1982700	G	A	GG	AA	GG	AA	AA	promoter	1982267	1984266	+	ID=LOC_Os01g04460;Name=LOC_Os01g04460;Note=Ser/Thr protein kinase, putative, expressed					1900001	2000000	IRAT109	IRAT109
LOC_Os01g04460	1	1982711	A	G	AA	GG	AA	AA	AA	promoter	1982267	1984266	+	ID=LOC_Os01g04460;Name=LOC_Os01g04461;Note=Ser/Thr protein kinase, putative, expressed					1900001	2000000	IRAT109	IRAT109
LOC_Os01g04460	1	1982726	C	T	CC	TT	CC	CC	CC	promoter	1982267	1984266	+	ID=LOC_Os01g04460;Name=LOC_Os01g04462;Note=Ser/Thr protein kinase, putative, expressed					1900001	2000000	IRAT109	IRAT109
LOC_Os01g04460	1	1983011	C	A	CC	AA	CC	CC	CC	promoter	1982267	1984266	+	ID=LOC_Os01g04460;Name=LOC_Os01g04463;Note=Ser/Thr protein kinase, putative, expressed					1900001	2000000	IRAT109	IRAT109
LOC_Os01g04460	1	1983117	A	G	AA	GG	AA	AA	AA	promoter	1982267	1984266	+	ID=LOC_Os01g04460;Name=LOC_Os01g04464;Note=Ser/Thr protein kinase, putative, expressed					1900001	2000000	IRAT109	IRAT109
LOC_Os01g04460	1	1983490	A	T	AA	TT	AA	AA	AA	promoter	1982267	1984266	+	ID=LOC_Os01g04460;Name=LOC_Os01g04465;Note=Ser/Thr protein kinase, putative, expressed					1900001	2000000	IRAT109	IRAT109
LOC_Os01g04460	1	1983585	A	T	AA	TT	AA	TT	TT	promoter	1982267	1984266	+	ID=LOC_Os01g04460;Name=LOC_Os01g04466;Note=Ser/Thr protein kinase, putative, expressed					1900001	2000000	IRAT109	IRAT109
LOC_Os01g04460	1	1983608	G	T	GG	TT	GG	GG	GG	promoter	1982267	1984266	+	ID=LOC_Os01g04460;Name=LOC_Os01g04467;Note=Ser/Thr protein kinase, putative, expressed					1900001	2000000	IRAT109	IRAT109
LOC_Os01g04460	1	1983612	G	T	GG	TT	GG	GG	GG	promoter	1982267	1984266	+	ID=LOC_Os01g04460;Name=LOC_Os01g04468;Note=Ser/Thr protein kinase, putative, expressed					1900001	2000000	IRAT109	IRAT109
LOC_Os01g04460	1	1983841	T	A	TT	AA	TT	TT	TT	promoter	1982267	1984266	+	ID=LOC_Os01g04460;Name=LOC_Os01g04469;Note=Ser/Thr protein kinase, putative, expressed					1900001	2000000	IRAT109	IRAT109
LOC_Os01g04460	1	1983854	G	T	GG	TT	GG	GG	GG	promoter	1982267	1984266	+	ID=LOC_Os01g04460;Name=LOC_Os01g04470;Note=Ser/Thr protein kinase, putative, expressed					1900001	2000000	IRAT109	IRAT109
LOC_Os01g04460	1	1983868	A	G	AA	GG	AA	AA	AA	promoter	1982267	1984266	+	ID=LOC_Os01g04460;Name=LOC_Os01g04471;Note=Ser/Thr protein kinase, putative, expressed					1900001	2000000	IRAT109	IRAT109
LOC_Os01g04460	1	1983874	A	G	AA	GG	AA	AA	AA	promoter	1982267	1984266	+	ID=LOC_Os01g04460;Name=LOC_Os01g04472;Note=Ser/Thr protein kinase, putative, expressed					1900001	2000000	IRAT109	IRAT109
LOC_Os01g04460	1	1983994	C	A	CC	AA	CC	CC	CC	promoter	1982267	1984266	+	ID=LOC_Os01g04460;Name=LOC_Os01g04473;Note=Ser/Thr protein kinase, putative, expressed					1900001	2000000	IRAT109	IRAT109
LOC_Os01g04460	1	1984102	G	T	GG	TT	GG	GG	GG	promoter	1982267	1984266	+	ID=LOC_Os01g04460;Name=LOC_Os01g04474;Note=Ser/Thr protein kinase, putative, expressed					1900001	2000000	IRAT109	IRAT109
LOC_Os01g04460	1	1984125	G	A	GG	AA	GG	GG	GG	promoter	1982267	1984266	+	ID=LOC_Os01g04460;Name=LOC_Os01g04475;Note=Ser/Thr protein kinase, putative, expressed					1900001	2000000	IRAT109	IRAT109
LOC_Os01g04460	1	1984149	A	G	AA	GG	AA	AA	AA	promoter	1982267	1984266	+	ID=LOC_Os01g04460;Name=LOC_Os01g04476;Note=Ser/Thr protein kinase, putative, expressed					1900001	2000000	IRAT109	IRAT109
LOC_Os01g04590	1	2062030	T	G	TT	GG	TT	GG	GG	three_prime_UTR	2061939	2062277	+	ID=LOC_Os01g04590.1:utr_2;Parent=LOC_Os01g04590.1					2000001	2100000	IRAT109	IRAT109
LOC_Os01g04590	1	2062047	C	A	CC	AA	CC	AA	AA	three_prime_UTR	2061939	2062277	+	ID=LOC_Os01g04590.1:utr_2;Parent=LOC_Os01g04590.1					2000001	2100000	IRAT109	IRAT109
LOC_Os01g04590	1	2059388	G	A	GG	AA	GG	AA	AA	mRNA	2059309	2062277	+	ID=LOC_Os01g04590.1;Name=LOC_Os01g04590.1;Parent=LOC_Os01g04590					2000001	2100000	IRAT109	IRAT109
LOC_Os01g04590	1	2059728	A	T	AA	TT	AA	TT	TT	mRNA	2059309	2062277	+	ID=LOC_Os01g04590.1;Name=LOC_Os01g04590.1;Parent=LOC_Os01g04590					2000001	2100000	IRAT109	IRAT109
LOC_Os01g04590	1	2060609	C	T	CC	TT	CC	TT	TT	mRNA	2059309	2062277	+	ID=LOC_Os01g04590.1;Name=LOC_Os01g04590.1;Parent=LOC_Os01g04590					2000001	2100000	IRAT109	IRAT109
LOC_Os01g04590	1	2060840	A	T	AA	TT	AA	TT	TT	mRNA	2059309	2062277	+	ID=LOC_Os01g04590.1;Name=LOC_Os01g04590.1;Parent=LOC_Os01g04590					2000001	2100000	IRAT109	IRAT109
LOC_Os01g04590	1	2061536	T	C	TT	CC	TT	CC	CC	mRNA	2059309	2062277	+	ID=LOC_Os01g04590.1;Name=LOC_Os01g04590.1;Parent=LOC_Os01g04590					2000001	2100000	IRAT109	IRAT109
LOC_Os01g04590	1	2062030	T	G	TT	GG	TT	GG	GG	mRNA	2059309	2062277	+	ID=LOC_Os01g04590.1;Name=LOC_Os01g04590.1;Parent=LOC_Os01g04590					2000001	2100000	IRAT109	IRAT109
LOC_Os01g04590	1	2062047	C	A	CC	AA	CC	AA	AA	mRNA	2059309	2062277	+	ID=LOC_Os01g04590.1;Name=LOC_Os01g04590.1;Parent=LOC_Os01g04590					2000001	2100000	IRAT109	IRAT109
LOC_Os01g04590	1	2059388	G	A	GG	AA	GG	AA	AA	gene	2059309	2062277	+	ID=LOC_Os01g04590;Name=LOC_Os01g04590;Note=expressed protein					2000001	2100000	IRAT109	IRAT109
LOC_Os01g04590	1	2059728	A	T	AA	TT	AA	TT	TT	gene	2059309	2062277	+	ID=LOC_Os01g04590;Name=LOC_Os01g04590;Note=expressed protein					2000001	2100000	IRAT109	IRAT109
LOC_Os01g04590	1	2060609	C	T	CC	TT	CC	TT	TT	gene	2059309	2062277	+	ID=LOC_Os01g04590;Name=LOC_Os01g04590;Note=expressed protein					2000001	2100000	IRAT109	IRAT109
LOC_Os01g04590	1	2060840	A	T	AA	TT	AA	TT	TT	gene	2059309	2062277	+	ID=LOC_Os01g04590;Name=LOC_Os01g04590;Note=expressed protein					2000001	2100000	IRAT109	IRAT109
LOC_Os01g04590	1	2061536	T	C	TT	CC	TT	CC	CC	gene	2059309	2062277	+	ID=LOC_Os01g04590;Name=LOC_Os01g04590;Note=expressed protein					2000001	2100000	IRAT109	IRAT109
LOC_Os01g04590	1	2062030	T	G	TT	GG	TT	GG	GG	gene	2059309	2062277	+	ID=LOC_Os01g04590;Name=LOC_Os01g04590;Note=expressed protein					2000001	2100000	IRAT109	IRAT109
LOC_Os01g04590	1	2062047	C	A	CC	AA	CC	AA	AA	gene	2059309	2062277	+	ID=LOC_Os01g04590;Name=LOC_Os01g04590;Note=expressed protein					2000001	2100000	IRAT109	IRAT109
LOC_Os01g04590	1	2059388	G	A	GG	AA	GG	AA	AA	five_prime_UTR	2059309	2059442	+	ID=LOC_Os01g04590.1:utr_1;Parent=LOC_Os01g04590.1					2000001	2100000	IRAT109	IRAT109
LOC_Os01g04590	1	2059388	G	A	GG	AA	GG	AA	AA	exon	2059309	2059565	+	ID=LOC_Os01g04590.1:exon_1;Parent=LOC_Os01g04590.1					2000001	2100000	IRAT109	IRAT109
LOC_Os01g04590	1	2061536	T	C	TT	CC	TT	CC	CC	exon	2061499	2061590	+	ID=LOC_Os01g04590.1:exon_5;Parent=LOC_Os01g04590.1					2000001	2100000	IRAT109	IRAT109
LOC_Os01g04590	1	2062030	T	G	TT	GG	TT	GG	GG	exon	2061697	2062277	+	ID=LOC_Os01g04590.1:exon_6;Parent=LOC_Os01g04590.1					2000001	2100000	IRAT109	IRAT109
LOC_Os01g04590	1	2062047	C	A	CC	AA	CC	AA	AA	exon	2061697	2062277	+	ID=LOC_Os01g04590.1:exon_6;Parent=LOC_Os01g04590.1					2000001	2100000	IRAT109	IRAT109
LOC_Os01g04590	1	2061536	T	C	TT	CC	TT	CC	CC	CDS	2061499	2061590	+	ID=LOC_Os01g04590.1:cds_5;Parent=LOC_Os01g04590.1	TGC<->CGC;	C<->R;	0	1	2000001	2100000	IRAT109	IRAT109
LOC_Os01g04590	1	2058068	A	T	AA	TT	AA	AA	--	promoter	2057309	2059308	+	ID=LOC_Os01g04590;Name=LOC_Os01g04590;Note=expressed protein					2000001	2100000	IRAT109	IRAT109
LOC_Os01g04590	1	2058582	T	G	TT	GG	TT	GG	GG	promoter	2057309	2059308	+	ID=LOC_Os01g04590;Name=LOC_Os01g04591;Note=expressed protein					2000001	2100000	IRAT109	IRAT109
LOC_Os01g04590	1	2058827	G	A	GG	AA	GG	AA	AA	promoter	2057309	2059308	+	ID=LOC_Os01g04590;Name=LOC_Os01g04592;Note=expressed protein					2000001	2100000	IRAT109	IRAT109
LOC_Os01g06220	1	2957281	A	T	AA	TT	TT	TT	TT	three_prime_UTR	2957066	2957395	-	ID=LOC_Os01g06220.1:utr_1;Parent=LOC_Os01g06220.1					2900001	3000000	IRAT109	IRAT109
LOC_Os01g06220	1	2957281	A	T	AA	TT	TT	TT	TT	mRNA	2957066	2958443	-	ID=LOC_Os01g06220.1;Name=LOC_Os01g06220.1;Parent=LOC_Os01g06220					2900001	3000000	IRAT109	IRAT109
LOC_Os01g06220	1	2957705	A	C	AA	CC	CC	CC	--	mRNA	2957066	2958443	-	ID=LOC_Os01g06220.1;Name=LOC_Os01g06220.1;Parent=LOC_Os01g06220					2900001	3000000	IRAT109	IRAT109
LOC_Os01g06220	1	2958230	A	G	AA	GG	GG	GG	--	mRNA	2957066	2958443	-	ID=LOC_Os01g06220.1;Name=LOC_Os01g06220.1;Parent=LOC_Os01g06220					2900001	3000000	IRAT109	IRAT109
LOC_Os01g06220	1	2958310	A	C	AA	CC	CC	CC	--	mRNA	2957066	2958443	-	ID=LOC_Os01g06220.1;Name=LOC_Os01g06220.1;Parent=LOC_Os01g06220					2900001	3000000	IRAT109	IRAT109
LOC_Os01g06220	1	2957281	A	T	AA	TT	TT	TT	TT	gene	2957066	2958443	-	ID=LOC_Os01g06220;Name=LOC_Os01g06220;Note=gibberellin receptor GID1L2, putative, expressed					2900001	3000000	IRAT109	IRAT109
LOC_Os01g06220	1	2957705	A	C	AA	CC	CC	CC	--	gene	2957066	2958443	-	ID=LOC_Os01g06220;Name=LOC_Os01g06220;Note=gibberellin receptor GID1L2, putative, expressed					2900001	3000000	IRAT109	IRAT109
LOC_Os01g06220	1	2958230	A	G	AA	GG	GG	GG	--	gene	2957066	2958443	-	ID=LOC_Os01g06220;Name=LOC_Os01g06220;Note=gibberellin receptor GID1L2, putative, expressed					2900001	3000000	IRAT109	IRAT109
LOC_Os01g06220	1	2958310	A	C	AA	CC	CC	CC	--	gene	2957066	2958443	-	ID=LOC_Os01g06220;Name=LOC_Os01g06220;Note=gibberellin receptor GID1L2, putative, expressed					2900001	3000000	IRAT109	IRAT109
LOC_Os01g06220	1	2957281	A	T	AA	TT	TT	TT	TT	exon	2957066	2958443	-	ID=LOC_Os01g06220.1:exon_1;Parent=LOC_Os01g06220.1					2900001	3000000	IRAT109	IRAT109
LOC_Os01g06220	1	2957705	A	C	AA	CC	CC	CC	--	exon	2957066	2958443	-	ID=LOC_Os01g06220.1:exon_1;Parent=LOC_Os01g06220.1					2900001	3000000	IRAT109	IRAT109
LOC_Os01g06220	1	2958230	A	G	AA	GG	GG	GG	--	exon	2957066	2958443	-	ID=LOC_Os01g06220.1:exon_1;Parent=LOC_Os01g06220.1					2900001	3000000	IRAT109	IRAT109
LOC_Os01g06220	1	2958310	A	C	AA	CC	CC	CC	--	exon	2957066	2958443	-	ID=LOC_Os01g06220.1:exon_1;Parent=LOC_Os01g06220.1					2900001	3000000	IRAT109	IRAT109
LOC_Os01g06220	1	2957705	T	G	AA	CC	CC	CC	--	CDS	2957396	2958409	-	ID=LOC_Os01g06220.1:cds_1;Parent=LOC_Os01g06220.1	CGT<->CGG;	R<->R;	1	0	2900001	3000000	IRAT109	IRAT109
LOC_Os01g06220	1	2958230	T	C	AA	GG	GG	GG	--	CDS	2957396	2958409	-	ID=LOC_Os01g06220.1:cds_1;Parent=LOC_Os01g06220.1	GCT<->GCC;	A<->A;	1	0	2900001	3000000	IRAT109	IRAT109
LOC_Os01g06220	1	2958310	T	G	AA	CC	CC	CC	--	CDS	2957396	2958409	-	ID=LOC_Os01g06220.1:cds_1;Parent=LOC_Os01g06220.1	TCC<->GCC;	S<->A;	0	1	2900001	3000000	IRAT109	IRAT109
LOC_Os01g06220	1	2958461	T	C	TT	CC	CC	CC	CC	promoter	2958444	2960443	-	ID=LOC_Os01g06220;Name=LOC_Os01g06220;Note=gibberellin receptor GID1L2, putative, expressed					2900001	3000000	IRAT109	IRAT109
LOC_Os01g06220	1	2958982	C	G	CC	GG	CC	CC	CC	promoter	2958444	2960443	-	ID=LOC_Os01g06220;Name=LOC_Os01g06220;Note=gibberellin receptor GID1L3, putative, expressed					2900001	3000000	IRAT109	IRAT109
LOC_Os01g06220	1	2958988	T	A	TT	AA	TT	TT	TT	promoter	2958444	2960443	-	ID=LOC_Os01g06220;Name=LOC_Os01g06220;Note=gibberellin receptor GID1L4, putative, expressed					2900001	3000000	IRAT109	IRAT109
LOC_Os01g06220	1	2958990	C	T	CC	TT	TT	TT	TT	promoter	2958444	2960443	-	ID=LOC_Os01g06220;Name=LOC_Os01g06220;Note=gibberellin receptor GID1L5, putative, expressed					2900001	3000000	IRAT109	IRAT109
LOC_Os01g06220	1	2959148	T	C	TT	CC	CC	CC	CC	promoter	2958444	2960443	-	ID=LOC_Os01g06220;Name=LOC_Os01g06220;Note=gibberellin receptor GID1L6, putative, expressed					2900001	3000000	IRAT109	IRAT109
LOC_Os01g06220	1	2959153	A	G	AA	GG	AA	AA	AA	promoter	2958444	2960443	-	ID=LOC_Os01g06220;Name=LOC_Os01g06220;Note=gibberellin receptor GID1L7, putative, expressed					2900001	3000000	IRAT109	IRAT109
LOC_Os01g06220	1	2959167	T	C	TT	CC	TT	TT	TT	promoter	2958444	2960443	-	ID=LOC_Os01g06220;Name=LOC_Os01g06220;Note=gibberellin receptor GID1L8, putative, expressed					2900001	3000000	IRAT109	IRAT109
LOC_Os01g06230	1	2959267	C	G	CC	GG	CC	CC	CC	promoter	2959194	2961193	+	ID=LOC_Os01g06230;Name=LOC_Os01g06230;Note=OsSAUR1 - Auxin-responsive SAUR gene family member, expressed					2900001	3000000	IRAT109	IRAT109
LOC_Os01g06230	1	2959330	C	T	CC	TT	TT	TT	TT	promoter	2959194	2961193	+	ID=LOC_Os01g06230;Name=LOC_Os01g06230;Note=OsSAUR2 - Auxin-responsive SAUR gene family member, expressed					2900001	3000000	IRAT109	IRAT109
LOC_Os01g06230	1	2959341	A	G	AA	GG	GG	GG	GG	promoter	2959194	2961193	+	ID=LOC_Os01g06230;Name=LOC_Os01g06230;Note=OsSAUR3 - Auxin-responsive SAUR gene family member, expressed					2900001	3000000	IRAT109	IRAT109
LOC_Os01g06230	1	2959749	G	A	GG	AA	GG	GG	GG	promoter	2959194	2961193	+	ID=LOC_Os01g06230;Name=LOC_Os01g06230;Note=OsSAUR4 - Auxin-responsive SAUR gene family member, expressed					2900001	3000000	IRAT109	IRAT109
LOC_Os01g06230	1	2959759	A	G	AA	GG	AA	AA	AA	promoter	2959194	2961193	+	ID=LOC_Os01g06230;Name=LOC_Os01g06230;Note=OsSAUR5 - Auxin-responsive SAUR gene family member, expressed					2900001	3000000	IRAT109	IRAT109
LOC_Os01g06230	1	2959978	C	A	CC	AA	CC	CC	CC	promoter	2959194	2961193	+	ID=LOC_Os01g06230;Name=LOC_Os01g06230;Note=OsSAUR6 - Auxin-responsive SAUR gene family member, expressed					2900001	3000000	IRAT109	IRAT109
LOC_Os01g06230	1	2960120	A	G	AA	GG	GG	GG	GG	promoter	2959194	2961193	+	ID=LOC_Os01g06230;Name=LOC_Os01g06230;Note=OsSAUR7 - Auxin-responsive SAUR gene family member, expressed					2900001	3000000	IRAT109	IRAT109
LOC_Os01g06230	1	2960195	C	A	CC	AA	AA	AA	AA	promoter	2959194	2961193	+	ID=LOC_Os01g06230;Name=LOC_Os01g06230;Note=OsSAUR8 - Auxin-responsive SAUR gene family member, expressed					2900001	3000000	IRAT109	IRAT109
LOC_Os01g06230	1	2960445	C	T	CC	TT	CC	CC	CC	promoter	2959194	2961193	+	ID=LOC_Os01g06230;Name=LOC_Os01g06230;Note=OsSAUR9 - Auxin-responsive SAUR gene family member, expressed					2900001	3000000	IRAT109	IRAT109
LOC_Os01g06230	1	2960507	G	A	GG	AA	AA	AA	AA	promoter	2959194	2961193	+	ID=LOC_Os01g06230;Name=LOC_Os01g06230;Note=OsSAUR10 - Auxin-responsive SAUR gene family member, expressed					2900001	3000000	IRAT109	IRAT109
LOC_Os01g06230	1	2960676	G	A	GG	AA	AA	AA	AA	promoter	2959194	2961193	+	ID=LOC_Os01g06230;Name=LOC_Os01g06230;Note=OsSAUR11 - Auxin-responsive SAUR gene family member, expressed					2900001	3000000	IRAT109	IRAT109
LOC_Os01g06230	1	2961085	G	A	GG	AA	AA	AA	AA	promoter	2959194	2961193	+	ID=LOC_Os01g06230;Name=LOC_Os01g06230;Note=OsSAUR12 - Auxin-responsive SAUR gene family member, expressed					2900001	3000000	IRAT109	IRAT109
LOC_Os01g06310	1	3001109	A	G	AA	GG	GG	GG	GG	three_prime_UTR	3000935	3001204	+	ID=LOC_Os01g06310.1:utr_3;Parent=LOC_Os01g06310.1					2900001	3000000	IRAT109	IRAT109
LOC_Os01g06310	1	2999581	G	A	GG	AA	AA	AA	AA	mRNA	2999576	3001204	+	ID=LOC_Os01g06310.1;Name=LOC_Os01g06310.1;Parent=LOC_Os01g06310					2900001	3000000	IRAT109	IRAT109
LOC_Os01g06310	1	2999593	C	T	CC	TT	TT	TT	TT	mRNA	2999576	3001204	+	ID=LOC_Os01g06310.1;Name=LOC_Os01g06310.1;Parent=LOC_Os01g06310					2900001	3000000	IRAT109	IRAT109
LOC_Os01g06310	1	3000174	T	G	TT	GG	GG	GG	--	mRNA	2999576	3001204	+	ID=LOC_Os01g06310.1;Name=LOC_Os01g06310.1;Parent=LOC_Os01g06310					2900001	3000000	IRAT109	IRAT109
LOC_Os01g06310	1	3000835	G	C	GG	CC	CC	CC	--	mRNA	2999576	3001204	+	ID=LOC_Os01g06310.1;Name=LOC_Os01g06310.1;Parent=LOC_Os01g06310					2900001	3000000	IRAT109	IRAT109
LOC_Os01g06310	1	3000882	A	G	AA	GG	GG	GG	GG	mRNA	2999576	3001204	+	ID=LOC_Os01g06310.1;Name=LOC_Os01g06310.1;Parent=LOC_Os01g06310					2900001	3000000	IRAT109	IRAT109
LOC_Os01g06310	1	3001109	A	G	AA	GG	GG	GG	GG	mRNA	2999576	3001204	+	ID=LOC_Os01g06310.1;Name=LOC_Os01g06310.1;Parent=LOC_Os01g06310					2900001	3000000	IRAT109	IRAT109
LOC_Os01g06310	1	2999581	G	A	GG	AA	AA	AA	AA	gene	2999576	3001204	+	ID=LOC_Os01g06310;Name=LOC_Os01g06310;Note=glycine-rich cell wall structural protein precursor, putative, expressed					2900001	3000000	IRAT109	IRAT109
LOC_Os01g06310	1	2999593	C	T	CC	TT	TT	TT	TT	gene	2999576	3001204	+	ID=LOC_Os01g06310;Name=LOC_Os01g06310;Note=glycine-rich cell wall structural protein precursor, putative, expressed					2900001	3000000	IRAT109	IRAT109
LOC_Os01g06310	1	3000174	T	G	TT	GG	GG	GG	--	gene	2999576	3001204	+	ID=LOC_Os01g06310;Name=LOC_Os01g06310;Note=glycine-rich cell wall structural protein precursor, putative, expressed					2900001	3000000	IRAT109	IRAT109
LOC_Os01g06310	1	3000835	G	C	GG	CC	CC	CC	--	gene	2999576	3001204	+	ID=LOC_Os01g06310;Name=LOC_Os01g06310;Note=glycine-rich cell wall structural protein precursor, putative, expressed					2900001	3000000	IRAT109	IRAT109
LOC_Os01g06310	1	3000882	A	G	AA	GG	GG	GG	GG	gene	2999576	3001204	+	ID=LOC_Os01g06310;Name=LOC_Os01g06310;Note=glycine-rich cell wall structural protein precursor, putative, expressed					2900001	3000000	IRAT109	IRAT109
LOC_Os01g06310	1	3001109	A	G	AA	GG	GG	GG	GG	gene	2999576	3001204	+	ID=LOC_Os01g06310;Name=LOC_Os01g06310;Note=glycine-rich cell wall structural protein precursor, putative, expressed					2900001	3000000	IRAT109	IRAT109
LOC_Os01g06310	1	2999581	G	A	GG	AA	AA	AA	AA	five_prime_UTR	2999576	2999659	+	ID=LOC_Os01g06310.1:utr_1;Parent=LOC_Os01g06310.1					2900001	3000000	IRAT109	IRAT109
LOC_Os01g06310	1	2999593	C	T	CC	TT	TT	TT	TT	five_prime_UTR	2999576	2999659	+	ID=LOC_Os01g06310.1:utr_1;Parent=LOC_Os01g06310.1					2900001	3000000	IRAT109	IRAT109
LOC_Os01g06310	1	2999581	G	A	GG	AA	AA	AA	AA	exon	2999576	2999659	+	ID=LOC_Os01g06310.1:exon_1;Parent=LOC_Os01g06310.1					2900001	3000000	IRAT109	IRAT109
LOC_Os01g06310	1	2999593	C	T	CC	TT	TT	TT	TT	exon	2999576	2999659	+	ID=LOC_Os01g06310.1:exon_1;Parent=LOC_Os01g06310.1					2900001	3000000	IRAT109	IRAT109
LOC_Os01g06310	1	3000835	G	C	GG	CC	CC	CC	--	exon	3000834	3001204	+	ID=LOC_Os01g06310.1:exon_3;Parent=LOC_Os01g06310.1					2900001	3000000	IRAT109	IRAT109
LOC_Os01g06310	1	3000882	A	G	AA	GG	GG	GG	GG	exon	3000834	3001204	+	ID=LOC_Os01g06310.1:exon_3;Parent=LOC_Os01g06310.1					2900001	3000000	IRAT109	IRAT109
LOC_Os01g06310	1	3001109	A	G	AA	GG	GG	GG	GG	exon	3000834	3001204	+	ID=LOC_Os01g06310.1:exon_3;Parent=LOC_Os01g06310.1					2900001	3000000	IRAT109	IRAT109
LOC_Os01g06310	1	3000835	G	C	GG	CC	CC	CC	--	CDS	3000834	3000934	+	ID=LOC_Os01g06310.1:cds_2;Parent=LOC_Os01g06310.1	GGG<->GGC;	G<->G;	1	0	2900001	3000000	IRAT109	IRAT109
LOC_Os01g06310	1	3000882	A	G	AA	GG	GG	GG	GG	CDS	3000834	3000934	+	ID=LOC_Os01g06310.1:cds_2;Parent=LOC_Os01g06310.1	CAC<->CGC;	H<->R;	0	1	2900001	3000000	IRAT109	IRAT109
LOC_Os01g06310	1	2998077	G	T	GG	TT	GG	GG	--	promoter	2997576	2999575	+	ID=LOC_Os01g06310;Name=LOC_Os01g06310;Note=glycine-rich cell wall structural protein precursor, putative, expressed					2900001	3000000	IRAT109	IRAT109
LOC_Os01g06310	1	2998141	G	A	GG	AA	AA	AA	AA	promoter	2997576	2999575	+	ID=LOC_Os01g06310;Name=LOC_Os01g06311;Note=glycine-rich cell wall structural protein precursor, putative, expressed					2900001	3000000	IRAT109	IRAT109
LOC_Os01g06310	1	2998230	C	T	CC	TT	CC	AA	AA	promoter	2997576	2999575	+	ID=LOC_Os01g06310;Name=LOC_Os01g06312;Note=glycine-rich cell wall structural protein precursor, putative, expressed					2900001	3000000	IRAT109	IRAT109
LOC_Os01g06310	1	2998232	C	T	CC	TT	CC	CC	CC	promoter	2997576	2999575	+	ID=LOC_Os01g06310;Name=LOC_Os01g06313;Note=glycine-rich cell wall structural protein precursor, putative, expressed					2900001	3000000	IRAT109	IRAT109
LOC_Os01g06310	1	2998238	G	C	GG	CC	CC	CC	CC	promoter	2997576	2999575	+	ID=LOC_Os01g06310;Name=LOC_Os01g06314;Note=glycine-rich cell wall structural protein precursor, putative, expressed					2900001	3000000	IRAT109	IRAT109
LOC_Os01g06310	1	2998293	C	G	CC	GG	CC	GG	GG	promoter	2997576	2999575	+	ID=LOC_Os01g06310;Name=LOC_Os01g06315;Note=glycine-rich cell wall structural protein precursor, putative, expressed					2900001	3000000	IRAT109	IRAT109
LOC_Os01g06310	1	2998372	T	A	TT	AA	TT	TT	TT	promoter	2997576	2999575	+	ID=LOC_Os01g06310;Name=LOC_Os01g06316;Note=glycine-rich cell wall structural protein precursor, putative, expressed					2900001	3000000	IRAT109	IRAT109
LOC_Os01g06310	1	2998733	T	G	TT	GG	GG	GG	GG	promoter	2997576	2999575	+	ID=LOC_Os01g06310;Name=LOC_Os01g06317;Note=glycine-rich cell wall structural protein precursor, putative, expressed					2900001	3000000	IRAT109	IRAT109
LOC_Os01g06310	1	2998814	C	T	CC	TT	CC	CC	CC	promoter	2997576	2999575	+	ID=LOC_Os01g06310;Name=LOC_Os01g06318;Note=glycine-rich cell wall structural protein precursor, putative, expressed					2900001	3000000	IRAT109	IRAT109
LOC_Os01g06310	1	2999010	T	A	TA	AA	AA	AA	AA	promoter	2997576	2999575	+	ID=LOC_Os01g06310;Name=LOC_Os01g06319;Note=glycine-rich cell wall structural protein precursor, putative, expressed					2900001	3000000	IRAT109	IRAT109
LOC_Os01g06310	1	2999034	T	C	TT	CC	TT	TT	TT	promoter	2997576	2999575	+	ID=LOC_Os01g06310;Name=LOC_Os01g06320;Note=glycine-rich cell wall structural protein precursor, putative, expressed					2900001	3000000	IRAT109	IRAT109
LOC_Os01g06310	1	2999375	A	C	AA	CC	CC	CC	CC	promoter	2997576	2999575	+	ID=LOC_Os01g06310;Name=LOC_Os01g06321;Note=glycine-rich cell wall structural protein precursor, putative, expressed					2900001	3000000	IRAT109	IRAT109
LOC_Os01g06310	1	2999521	A	C	AA	CC	CC	CC	CC	promoter	2997576	2999575	+	ID=LOC_Os01g06310;Name=LOC_Os01g06322;Note=glycine-rich cell wall structural protein precursor, putative, expressed					2900001	3000000	IRAT109	IRAT109
LOC_Os01g06310	1	2999538	G	A	GG	AA	AA	AA	AA	promoter	2997576	2999575	+	ID=LOC_Os01g06310;Name=LOC_Os01g06323;Note=glycine-rich cell wall structural protein precursor, putative, expressed					2900001	3000000	IRAT109	IRAT109
LOC_Os01g06310	1	2999540	G	T	GG	TT	TT	TT	TT	promoter	2997576	2999575	+	ID=LOC_Os01g06310;Name=LOC_Os01g06324;Note=glycine-rich cell wall structural protein precursor, putative, expressed					2900001	3000000	IRAT109	IRAT109
LOC_Os01g06310	1	2999571	G	A	GG	AA	AA	AA	AA	promoter	2997576	2999575	+	ID=LOC_Os01g06310;Name=LOC_Os01g06325;Note=glycine-rich cell wall structural protein precursor, putative, expressed					2900001	3000000	IRAT109	IRAT109
LOC_Os01g07280	1	3432831	T	C	TT	CC	TT	CC	CC	mRNA	3431606	3435618	-	ID=LOC_Os01g07280.1;Name=LOC_Os01g07280.1;Parent=LOC_Os01g07280					3400001	3500000	IRAT109	IRAT109
LOC_Os01g07280	1	3432871	T	C	TT	CC	TT	CC	CC	mRNA	3431606	3435618	-	ID=LOC_Os01g07280.1;Name=LOC_Os01g07280.1;Parent=LOC_Os01g07280					3400001	3500000	IRAT109	IRAT109
LOC_Os01g07280	1	3433402	G	A	GG	AA	GG	AA	AA	mRNA	3431606	3435618	-	ID=LOC_Os01g07280.1;Name=LOC_Os01g07280.1;Parent=LOC_Os01g07280					3400001	3500000	IRAT109	IRAT109
LOC_Os01g07280	1	3433429	G	T	GG	TT	GG	TT	TT	mRNA	3431606	3435618	-	ID=LOC_Os01g07280.1;Name=LOC_Os01g07280.1;Parent=LOC_Os01g07280					3400001	3500000	IRAT109	IRAT109
LOC_Os01g07280	1	3433807	C	A	CC	AA	CC	AA	AA	mRNA	3431606	3435618	-	ID=LOC_Os01g07280.1;Name=LOC_Os01g07280.1;Parent=LOC_Os01g07280					3400001	3500000	IRAT109	IRAT109
LOC_Os01g07280	1	3433888	A	G	AA	GG	AA	GG	GG	mRNA	3431606	3435618	-	ID=LOC_Os01g07280.1;Name=LOC_Os01g07280.1;Parent=LOC_Os01g07280					3400001	3500000	IRAT109	IRAT109
LOC_Os01g07280	1	3434124	C	T	CC	TT	CC	TT	TT	mRNA	3431606	3435618	-	ID=LOC_Os01g07280.1;Name=LOC_Os01g07280.1;Parent=LOC_Os01g07280					3400001	3500000	IRAT109	IRAT109
LOC_Os01g07280	1	3434274	T	G	TT	GG	TT	GG	GG	mRNA	3431606	3435618	-	ID=LOC_Os01g07280.1;Name=LOC_Os01g07280.1;Parent=LOC_Os01g07280					3400001	3500000	IRAT109	IRAT109
LOC_Os01g07280	1	3434595	T	A	TT	AA	TT	AA	AA	mRNA	3431606	3435618	-	ID=LOC_Os01g07280.1;Name=LOC_Os01g07280.1;Parent=LOC_Os01g07280					3400001	3500000	IRAT109	IRAT109
LOC_Os01g07280	1	3434645	T	C	TT	CC	TT	CC	CC	mRNA	3431606	3435618	-	ID=LOC_Os01g07280.1;Name=LOC_Os01g07280.1;Parent=LOC_Os01g07280					3400001	3500000	IRAT109	IRAT109
LOC_Os01g07280	1	3435085	T	G	TT	GG	TT	GG	GG	mRNA	3431606	3435618	-	ID=LOC_Os01g07280.1;Name=LOC_Os01g07280.1;Parent=LOC_Os01g07280					3400001	3500000	IRAT109	IRAT109
LOC_Os01g07280	1	3435148	A	T	AA	TT	AA	TT	TT	mRNA	3431606	3435618	-	ID=LOC_Os01g07280.1;Name=LOC_Os01g07280.1;Parent=LOC_Os01g07280					3400001	3500000	IRAT109	IRAT109
LOC_Os01g07280	1	3435231	A	G	AA	GG	AA	GG	GG	mRNA	3431606	3435618	-	ID=LOC_Os01g07280.1;Name=LOC_Os01g07280.1;Parent=LOC_Os01g07280					3400001	3500000	IRAT109	IRAT109
LOC_Os01g07280	1	3435408	C	G	CC	GG	CC	GG	GG	mRNA	3431606	3435618	-	ID=LOC_Os01g07280.1;Name=LOC_Os01g07280.1;Parent=LOC_Os01g07280					3400001	3500000	IRAT109	IRAT109
LOC_Os01g07280	1	3435409	A	G	AA	GG	AA	GG	GG	mRNA	3431606	3435618	-	ID=LOC_Os01g07280.1;Name=LOC_Os01g07280.1;Parent=LOC_Os01g07280					3400001	3500000	IRAT109	IRAT109
LOC_Os01g07280	1	3435442	A	C	AA	CC	AA	CC	CC	mRNA	3431606	3435618	-	ID=LOC_Os01g07280.1;Name=LOC_Os01g07280.1;Parent=LOC_Os01g07280					3400001	3500000	IRAT109	IRAT109
LOC_Os01g07280	1	3432831	T	C	TT	CC	TT	CC	CC	gene	3431606	3435618	-	ID=LOC_Os01g07280;Name=LOC_Os01g07280;Note=disease resistance protein, putative, expressed					3400001	3500000	IRAT109	IRAT109
LOC_Os01g07280	1	3432871	T	C	TT	CC	TT	CC	CC	gene	3431606	3435618	-	ID=LOC_Os01g07280;Name=LOC_Os01g07280;Note=disease resistance protein, putative, expressed					3400001	3500000	IRAT109	IRAT109
LOC_Os01g07280	1	3433402	G	A	GG	AA	GG	AA	AA	gene	3431606	3435618	-	ID=LOC_Os01g07280;Name=LOC_Os01g07280;Note=disease resistance protein, putative, expressed					3400001	3500000	IRAT109	IRAT109
LOC_Os01g07280	1	3433429	G	T	GG	TT	GG	TT	TT	gene	3431606	3435618	-	ID=LOC_Os01g07280;Name=LOC_Os01g07280;Note=disease resistance protein, putative, expressed					3400001	3500000	IRAT109	IRAT109
LOC_Os01g07280	1	3433807	C	A	CC	AA	CC	AA	AA	gene	3431606	3435618	-	ID=LOC_Os01g07280;Name=LOC_Os01g07280;Note=disease resistance protein, putative, expressed					3400001	3500000	IRAT109	IRAT109
LOC_Os01g07280	1	3433888	A	G	AA	GG	AA	GG	GG	gene	3431606	3435618	-	ID=LOC_Os01g07280;Name=LOC_Os01g07280;Note=disease resistance protein, putative, expressed					3400001	3500000	IRAT109	IRAT109
LOC_Os01g07280	1	3434124	C	T	CC	TT	CC	TT	TT	gene	3431606	3435618	-	ID=LOC_Os01g07280;Name=LOC_Os01g07280;Note=disease resistance protein, putative, expressed					3400001	3500000	IRAT109	IRAT109
LOC_Os01g07280	1	3434274	T	G	TT	GG	TT	GG	GG	gene	3431606	3435618	-	ID=LOC_Os01g07280;Name=LOC_Os01g07280;Note=disease resistance protein, putative, expressed					3400001	3500000	IRAT109	IRAT109
LOC_Os01g07280	1	3434595	T	A	TT	AA	TT	AA	AA	gene	3431606	3435618	-	ID=LOC_Os01g07280;Name=LOC_Os01g07280;Note=disease resistance protein, putative, expressed					3400001	3500000	IRAT109	IRAT109
LOC_Os01g07280	1	3434645	T	C	TT	CC	TT	CC	CC	gene	3431606	3435618	-	ID=LOC_Os01g07280;Name=LOC_Os01g07280;Note=disease resistance protein, putative, expressed					3400001	3500000	IRAT109	IRAT109
LOC_Os01g07280	1	3435085	T	G	TT	GG	TT	GG	GG	gene	3431606	3435618	-	ID=LOC_Os01g07280;Name=LOC_Os01g07280;Note=disease resistance protein, putative, expressed					3400001	3500000	IRAT109	IRAT109
LOC_Os01g07280	1	3435148	A	T	AA	TT	AA	TT	TT	gene	3431606	3435618	-	ID=LOC_Os01g07280;Name=LOC_Os01g07280;Note=disease resistance protein, putative, expressed					3400001	3500000	IRAT109	IRAT109
LOC_Os01g07280	1	3435231	A	G	AA	GG	AA	GG	GG	gene	3431606	3435618	-	ID=LOC_Os01g07280;Name=LOC_Os01g07280;Note=disease resistance protein, putative, expressed					3400001	3500000	IRAT109	IRAT109
LOC_Os01g07280	1	3435408	C	G	CC	GG	CC	GG	GG	gene	3431606	3435618	-	ID=LOC_Os01g07280;Name=LOC_Os01g07280;Note=disease resistance protein, putative, expressed					3400001	3500000	IRAT109	IRAT109
LOC_Os01g07280	1	3435409	A	G	AA	GG	AA	GG	GG	gene	3431606	3435618	-	ID=LOC_Os01g07280;Name=LOC_Os01g07280;Note=disease resistance protein, putative, expressed					3400001	3500000	IRAT109	IRAT109
LOC_Os01g07280	1	3435442	A	C	AA	CC	AA	CC	CC	gene	3431606	3435618	-	ID=LOC_Os01g07280;Name=LOC_Os01g07280;Note=disease resistance protein, putative, expressed					3400001	3500000	IRAT109	IRAT109
LOC_Os01g07280	1	3432831	T	C	TT	CC	TT	CC	CC	exon	3432586	3434288	-	ID=LOC_Os01g07280.1:exon_4;Parent=LOC_Os01g07280.1					3400001	3500000	IRAT109	IRAT109
LOC_Os01g07280	1	3432871	T	C	TT	CC	TT	CC	CC	exon	3432586	3434288	-	ID=LOC_Os01g07280.1:exon_4;Parent=LOC_Os01g07280.1					3400001	3500000	IRAT109	IRAT109
LOC_Os01g07280	1	3433402	G	A	GG	AA	GG	AA	AA	exon	3432586	3434288	-	ID=LOC_Os01g07280.1:exon_4;Parent=LOC_Os01g07280.1					3400001	3500000	IRAT109	IRAT109
LOC_Os01g07280	1	3433429	G	T	GG	TT	GG	TT	TT	exon	3432586	3434288	-	ID=LOC_Os01g07280.1:exon_4;Parent=LOC_Os01g07280.1					3400001	3500000	IRAT109	IRAT109
LOC_Os01g07280	1	3433807	C	A	CC	AA	CC	AA	AA	exon	3432586	3434288	-	ID=LOC_Os01g07280.1:exon_4;Parent=LOC_Os01g07280.1					3400001	3500000	IRAT109	IRAT109
LOC_Os01g07280	1	3433888	A	G	AA	GG	AA	GG	GG	exon	3432586	3434288	-	ID=LOC_Os01g07280.1:exon_4;Parent=LOC_Os01g07280.1					3400001	3500000	IRAT109	IRAT109
LOC_Os01g07280	1	3434124	C	T	CC	TT	CC	TT	TT	exon	3432586	3434288	-	ID=LOC_Os01g07280.1:exon_4;Parent=LOC_Os01g07280.1					3400001	3500000	IRAT109	IRAT109
LOC_Os01g07280	1	3434274	T	G	TT	GG	TT	GG	GG	exon	3432586	3434288	-	ID=LOC_Os01g07280.1:exon_4;Parent=LOC_Os01g07280.1					3400001	3500000	IRAT109	IRAT109
LOC_Os01g07280	1	3435408	C	G	CC	GG	CC	GG	GG	exon	3435297	3435618	-	ID=LOC_Os01g07280.1:exon_1;Parent=LOC_Os01g07280.1					3400001	3500000	IRAT109	IRAT109
LOC_Os01g07280	1	3435409	A	G	AA	GG	AA	GG	GG	exon	3435297	3435618	-	ID=LOC_Os01g07280.1:exon_1;Parent=LOC_Os01g07280.1					3400001	3500000	IRAT109	IRAT109
LOC_Os01g07280	1	3435442	A	C	AA	CC	AA	CC	CC	exon	3435297	3435618	-	ID=LOC_Os01g07280.1:exon_1;Parent=LOC_Os01g07280.1					3400001	3500000	IRAT109	IRAT109
LOC_Os01g07280	1	3432831	A	G	TT	CC	TT	CC	CC	CDS	3432586	3434288	-	ID=LOC_Os01g07280.1:cds_4;Parent=LOC_Os01g07280.1	AAG<->GAG;	K<->E;	0	1	3400001	3500000	IRAT109	IRAT109
LOC_Os01g07280	1	3432871	A	G	TT	CC	TT	CC	CC	CDS	3432586	3434288	-	ID=LOC_Os01g07280.1:cds_4;Parent=LOC_Os01g07280.1	TTA<->TTG;	L<->L;	1	0	3400001	3500000	IRAT109	IRAT109
LOC_Os01g07280	1	3433402	C	T	GG	AA	GG	AA	AA	CDS	3432586	3434288	-	ID=LOC_Os01g07280.1:cds_4;Parent=LOC_Os01g07280.1	TGC<->TGT;	C<->C;	1	0	3400001	3500000	IRAT109	IRAT109
LOC_Os01g07280	1	3433429	C	A	GG	TT	GG	TT	TT	CDS	3432586	3434288	-	ID=LOC_Os01g07280.1:cds_4;Parent=LOC_Os01g07280.1	AAC<->AAA;	N<->K;	0	1	3400001	3500000	IRAT109	IRAT109
LOC_Os01g07280	1	3433807	G	T	CC	AA	CC	AA	AA	CDS	3432586	3434288	-	ID=LOC_Os01g07280.1:cds_4;Parent=LOC_Os01g07280.1	TTG<->TTT;	L<->F;	0	1	3400001	3500000	IRAT109	IRAT109
LOC_Os01g07280	1	3433888	T	C	AA	GG	AA	GG	GG	CDS	3432586	3434288	-	ID=LOC_Os01g07280.1:cds_4;Parent=LOC_Os01g07280.1	ATT<->ATC;	I<->I;	1	0	3400001	3500000	IRAT109	IRAT109
LOC_Os01g07280	1	3434124	G	A	CC	TT	CC	TT	TT	CDS	3432586	3434288	-	ID=LOC_Os01g07280.1:cds_4;Parent=LOC_Os01g07280.1	GAT<->AAT;	D<->N;	0	1	3400001	3500000	IRAT109	IRAT109
LOC_Os01g07280	1	3434274	A	C	TT	GG	TT	GG	GG	CDS	3432586	3434288	-	ID=LOC_Os01g07280.1:cds_4;Parent=LOC_Os01g07280.1	AAT<->CAT;	N<->H;	0	1	3400001	3500000	IRAT109	IRAT109
LOC_Os01g07280	1	3435408	G	C	CC	GG	CC	GG	GG	CDS	3435297	3435618	-	ID=LOC_Os01g07280.1:cds_1;Parent=LOC_Os01g07280.1	GGG<->CGG;	G<->R;	0	1	3400001	3500000	IRAT109	IRAT109
LOC_Os01g07280	1	3435409	T	C	AA	GG	AA	GG	GG	CDS	3435297	3435618	-	ID=LOC_Os01g07280.1:cds_1;Parent=LOC_Os01g07280.1	TTT<->TTC;	F<->F;	1	0	3400001	3500000	IRAT109	IRAT109
LOC_Os01g07280	1	3435442	T	G	AA	CC	AA	CC	CC	CDS	3435297	3435618	-	ID=LOC_Os01g07280.1:cds_1;Parent=LOC_Os01g07280.1	TCT<->TCG;	S<->S;	1	0	3400001	3500000	IRAT109	IRAT109
LOC_Os01g07280	1	3435661	A	T	AA	TT	AA	TT	TT	promoter	3435619	3437618	-	ID=LOC_Os01g07280;Name=LOC_Os01g07280;Note=disease resistance protein, putative, expressed					3400001	3500000	IRAT109	IRAT109
LOC_Os01g07280	1	3435845	G	C	GG	CC	GG	GG	GG	promoter	3435619	3437618	-	ID=LOC_Os01g07280;Name=LOC_Os01g07281;Note=disease resistance protein, putative, expressed					3400001	3500000	IRAT109	IRAT109
LOC_Os01g07280	1	3435931	T	A	TT	AA	TT	AA	AA	promoter	3435619	3437618	-	ID=LOC_Os01g07280;Name=LOC_Os01g07282;Note=disease resistance protein, putative, expressed					3400001	3500000	IRAT109	IRAT109
LOC_Os01g07280	1	3436092	G	A	GG	AA	GG	AA	AA	promoter	3435619	3437618	-	ID=LOC_Os01g07280;Name=LOC_Os01g07283;Note=disease resistance protein, putative, expressed					3400001	3500000	IRAT109	IRAT109
LOC_Os01g07280	1	3436231	T	C	TT	CC	TT	CC	CC	promoter	3435619	3437618	-	ID=LOC_Os01g07280;Name=LOC_Os01g07284;Note=disease resistance protein, putative, expressed					3400001	3500000	IRAT109	IRAT109
LOC_Os01g07280	1	3436399	C	T	CC	TT	CC	TT	TT	promoter	3435619	3437618	-	ID=LOC_Os01g07280;Name=LOC_Os01g07285;Note=disease resistance protein, putative, expressed					3400001	3500000	IRAT109	IRAT109
LOC_Os01g07280	1	3436415	C	A	CC	AA	CC	AA	AA	promoter	3435619	3437618	-	ID=LOC_Os01g07280;Name=LOC_Os01g07286;Note=disease resistance protein, putative, expressed					3400001	3500000	IRAT109	IRAT109
LOC_Os01g07280	1	3436427	C	T	CC	TT	CC	TT	TT	promoter	3435619	3437618	-	ID=LOC_Os01g07280;Name=LOC_Os01g07287;Note=disease resistance protein, putative, expressed					3400001	3500000	IRAT109	IRAT109
LOC_Os01g07280	1	3436455	G	A	GG	AA	GG	GG	GG	promoter	3435619	3437618	-	ID=LOC_Os01g07280;Name=LOC_Os01g07288;Note=disease resistance protein, putative, expressed					3400001	3500000	IRAT109	IRAT109
LOC_Os01g07280	1	3436459	C	T	CC	TT	CC	TT	TT	promoter	3435619	3437618	-	ID=LOC_Os01g07280;Name=LOC_Os01g07289;Note=disease resistance protein, putative, expressed					3400001	3500000	IRAT109	IRAT109
LOC_Os01g07280	1	3436521	G	A	GG	AA	GG	AA	AA	promoter	3435619	3437618	-	ID=LOC_Os01g07280;Name=LOC_Os01g07290;Note=disease resistance protein, putative, expressed					3400001	3500000	IRAT109	IRAT109
LOC_Os01g07280	1	3436529	T	A	TT	AA	TT	AA	AA	promoter	3435619	3437618	-	ID=LOC_Os01g07280;Name=LOC_Os01g07291;Note=disease resistance protein, putative, expressed					3400001	3500000	IRAT109	IRAT109
LOC_Os01g07280	1	3436541	C	T	CC	TT	CC	TT	TT	promoter	3435619	3437618	-	ID=LOC_Os01g07280;Name=LOC_Os01g07292;Note=disease resistance protein, putative, expressed					3400001	3500000	IRAT109	IRAT109
LOC_Os01g07280	1	3436544	A	G	AA	GG	AA	GG	GG	promoter	3435619	3437618	-	ID=LOC_Os01g07280;Name=LOC_Os01g07293;Note=disease resistance protein, putative, expressed					3400001	3500000	IRAT109	IRAT109
LOC_Os01g07280	1	3436583	G	T	GG	TT	GG	TT	TT	promoter	3435619	3437618	-	ID=LOC_Os01g07280;Name=LOC_Os01g07294;Note=disease resistance protein, putative, expressed					3400001	3500000	IRAT109	IRAT109
LOC_Os01g07280	1	3436790	C	G	CC	GG	CC	GG	GG	promoter	3435619	3437618	-	ID=LOC_Os01g07280;Name=LOC_Os01g07295;Note=disease resistance protein, putative, expressed					3400001	3500000	IRAT109	IRAT109
LOC_Os01g07280	1	3436801	T	C	TT	CC	TT	CC	CC	promoter	3435619	3437618	-	ID=LOC_Os01g07280;Name=LOC_Os01g07296;Note=disease resistance protein, putative, expressed					3400001	3500000	IRAT109	IRAT109
LOC_Os01g07280	1	3436819	G	A	GG	AA	GG	AA	AA	promoter	3435619	3437618	-	ID=LOC_Os01g07280;Name=LOC_Os01g07297;Note=disease resistance protein, putative, expressed					3400001	3500000	IRAT109	IRAT109
LOC_Os01g07280	1	3436861	C	T	CC	TT	CC	TT	TT	promoter	3435619	3437618	-	ID=LOC_Os01g07280;Name=LOC_Os01g07298;Note=disease resistance protein, putative, expressed					3400001	3500000	IRAT109	IRAT109
LOC_Os01g07280	1	3436865	C	T	CC	TT	CC	TT	TT	promoter	3435619	3437618	-	ID=LOC_Os01g07280;Name=LOC_Os01g07299;Note=disease resistance protein, putative, expressed					3400001	3500000	IRAT109	IRAT109
LOC_Os01g07280	1	3436899	A	G	AA	GG	AA	GG	GG	promoter	3435619	3437618	-	ID=LOC_Os01g07280;Name=LOC_Os01g07300;Note=disease resistance protein, putative, expressed					3400001	3500000	IRAT109	IRAT109
LOC_Os01g07280	1	3436923	T	C	TT	CC	TT	CC	CC	promoter	3435619	3437618	-	ID=LOC_Os01g07280;Name=LOC_Os01g07301;Note=disease resistance protein, putative, expressed					3400001	3500000	IRAT109	IRAT109
LOC_Os01g07280	1	3436988	G	A	GG	AA	GG	AA	AA	promoter	3435619	3437618	-	ID=LOC_Os01g07280;Name=LOC_Os01g07302;Note=disease resistance protein, putative, expressed					3400001	3500000	IRAT109	IRAT109
LOC_Os01g07280	1	3436999	A	G	AA	GG	AA	GG	GG	promoter	3435619	3437618	-	ID=LOC_Os01g07280;Name=LOC_Os01g07303;Note=disease resistance protein, putative, expressed					3400001	3500000	IRAT109	IRAT109
LOC_Os01g07280	1	3437047	T	A	TT	AA	AA	TT	TT	promoter	3435619	3437618	-	ID=LOC_Os01g07280;Name=LOC_Os01g07304;Note=disease resistance protein, putative, expressed					3400001	3500000	IRAT109	IRAT109
LOC_Os01g07280	1	3437060	A	G	AA	GG	AA	GG	GG	promoter	3435619	3437618	-	ID=LOC_Os01g07280;Name=LOC_Os01g07305;Note=disease resistance protein, putative, expressed					3400001	3500000	IRAT109	IRAT109
LOC_Os01g07280	1	3437080	C	T	CC	TT	CC	CC	CC	promoter	3435619	3437618	-	ID=LOC_Os01g07280;Name=LOC_Os01g07306;Note=disease resistance protein, putative, expressed					3400001	3500000	IRAT109	IRAT109
LOC_Os01g07280	1	3437185	A	G	AA	GG	AA	GG	GG	promoter	3435619	3437618	-	ID=LOC_Os01g07280;Name=LOC_Os01g07307;Note=disease resistance protein, putative, expressed					3400001	3500000	IRAT109	IRAT109
LOC_Os01g07280	1	3437426	A	G	AA	GG	AA	AA	AA	promoter	3435619	3437618	-	ID=LOC_Os01g07280;Name=LOC_Os01g07308;Note=disease resistance protein, putative, expressed					3400001	3500000	IRAT109	IRAT109
LOC_Os01g13930	1	7805149	C	T	TT	CC	CC	CC	CC	mRNA	7804166	7805842	+	ID=LOC_Os01g13930.1;Name=LOC_Os01g13930.1;Parent=LOC_Os01g13930					7800001	7900000	IRAT109	HanFengB
LOC_Os01g13930	1	7805149	C	T	TT	CC	CC	CC	CC	gene	7804166	7805842	+	ID=LOC_Os01g13930;Name=LOC_Os01g13930;Note=expressed protein					7800001	7900000	IRAT109	HanFengB
LOC_Os01g13930	1	7805149	C	T	TT	CC	CC	CC	CC	exon	7804989	7805842	+	ID=LOC_Os01g13930.1:exon_2;Parent=LOC_Os01g13930.1					7800001	7900000	IRAT109	HanFengB
LOC_Os01g13930	1	7805149	C	T	TT	CC	CC	CC	CC	CDS	7804989	7805510	+	ID=LOC_Os01g13930.1:cds_2;Parent=LOC_Os01g13930.1	TCG<->TTG;	S<->L;	0	1	7800001	7900000	IRAT109	HanFengB
LOC_Os01g22200	1	12483589	T	C	TT	CC	CC	CC	CC	mRNA	12483081	12485539	+	ID=LOC_Os01g22200.1;Name=LOC_Os01g22200.1;Parent=LOC_Os01g22200					12400001	12500000	IRAT109	IRAT109
LOC_Os01g22200	1	12483589	T	C	TT	CC	CC	CC	CC	gene	12483081	12485539	+	ID=LOC_Os01g22200;Name=LOC_Os01g22200;Note=transposon protein, putative, CACTA, En/Spm sub-class					12400001	12500000	IRAT109	IRAT109
LOC_Os01g38610	1	21688255	C	T	TT	CC	TT	CC	--	mRNA	21687401	21689929	-	ID=LOC_Os01g38610.1;Name=LOC_Os01g38610.1;Parent=LOC_Os01g38610					21600001	21700000	IRAT109	HanFengB
LOC_Os01g38610	1	21688255	C	T	TT	CC	TT	CC	--	gene	21687401	21689929	-	ID=LOC_Os01g38610;Name=LOC_Os01g38610;Note=helix-loop-helix DNA-binding domain containing protein, expressed					21600001	21700000	IRAT109	HanFengB
LOC_Os01g38610	1	21688255	C	T	TT	CC	TT	CC	--	exon	21687401	21689224	-	ID=LOC_Os01g38610.1:exon_2;Parent=LOC_Os01g38610.1					21600001	21700000	IRAT109	HanFengB
LOC_Os01g38610	1	21688255	C	T	TT	CC	TT	CC	--	CDS	21687799	21689199	-	ID=LOC_Os01g38610.1:cds_1;Parent=LOC_Os01g38610.1	ACG<->ACA;	T<->T;	1	0	21600001	21700000	IRAT109	HanFengB
LOC_Os01g38650	1	21714428	T	C	TT	CC	TT	CC	CC	mRNA	21713726	21714960	+	ID=LOC_Os01g38650.1;Name=LOC_Os01g38650.1;Parent=LOC_Os01g38650					21700001	21800000	IRAT109	IRAT109
LOC_Os01g38650	1	21714428	T	C	TT	CC	TT	CC	CC	gene	21713726	21714960	+	ID=LOC_Os01g38650;Name=LOC_Os01g38650;Note=expressed protein					21700001	21800000	IRAT109	IRAT109
LOC_Os01g38650	1	21714428	T	C	TT	CC	TT	CC	CC	exon	21713726	21714960	+	ID=LOC_Os01g38650.1:exon_1;Parent=LOC_Os01g38650.1					21700001	21800000	IRAT109	IRAT109
LOC_Os01g38650	1	21714428	T	C	TT	CC	TT	CC	CC	CDS	21713963	21714781	+	ID=LOC_Os01g38650.1:cds_1;Parent=LOC_Os01g38650.1	TCG<->CCG;	S<->P;	0	1	21700001	21800000	IRAT109	IRAT109
LOC_Os01g46570	1	26521058	C	T	TT	CC	TT	CC	CC	three_prime_UTR	26520727	26521116	+	ID=LOC_Os01g46570.2:utr_2;Parent=LOC_Os01g46570.2					26500001	26600000	IRAT109	HanFengB
LOC_Os01g46570	1	26518139	A	T	AA	TT	AA	TT	TT	mRNA	26514543	26521761	+	ID=LOC_Os01g46570.1;Name=LOC_Os01g46570.1;Parent=LOC_Os01g46570					26500001	26600000	IRAT109	HanFengB
LOC_Os01g46570	1	26518139	A	T	AA	TT	AA	TT	TT	mRNA	26514543	26521116	+	ID=LOC_Os01g46570.2;Name=LOC_Os01g46570.2;Parent=LOC_Os01g46570					26500001	26600000	IRAT109	HanFengB
LOC_Os01g46570	1	26518139	A	T	AA	TT	AA	TT	TT	mRNA	26516899	26521761	+	ID=LOC_Os01g46570.3;Name=LOC_Os01g46570.3;Parent=LOC_Os01g46570					26500001	26600000	IRAT109	HanFengB
LOC_Os01g46570	1	26521058	C	T	TT	CC	TT	CC	CC	mRNA	26514543	26521761	+	ID=LOC_Os01g46570.1;Name=LOC_Os01g46570.1;Parent=LOC_Os01g46570					26500001	26600000	IRAT109	HanFengB
LOC_Os01g46570	1	26521058	C	T	TT	CC	TT	CC	CC	mRNA	26514543	26521116	+	ID=LOC_Os01g46570.2;Name=LOC_Os01g46570.2;Parent=LOC_Os01g46570					26500001	26600000	IRAT109	HanFengB
LOC_Os01g46570	1	26521058	C	T	TT	CC	TT	CC	CC	mRNA	26516899	26521761	+	ID=LOC_Os01g46570.3;Name=LOC_Os01g46570.3;Parent=LOC_Os01g46570					26500001	26600000	IRAT109	HanFengB
LOC_Os01g46570	1	26518139	A	T	AA	TT	AA	TT	TT	gene	26514543	26521761	+	ID=LOC_Os01g46570;Name=LOC_Os01g46570;Note=CTP synthase, putative, expressed					26500001	26600000	IRAT109	HanFengB
LOC_Os01g46570	1	26521058	C	T	TT	CC	TT	CC	CC	gene	26514543	26521761	+	ID=LOC_Os01g46570;Name=LOC_Os01g46570;Note=CTP synthase, putative, expressed					26500001	26600000	IRAT109	HanFengB
LOC_Os01g46570	1	26521058	C	T	TT	CC	TT	CC	CC	exon	26520601	26521116	+	ID=LOC_Os01g46570.2:exon_20;Parent=LOC_Os01g46570.2					26500001	26600000	IRAT109	HanFengB
LOC_Os02g32814	2	19480067	G	A	AA	GG	GG	GG	--	mRNA	19472211	19486248	-	ID=LOC_Os02g32814.1;Name=LOC_Os02g32814.1;Parent=LOC_Os02g32814					19400001	19500000	IRAT109	HanFengB
LOC_Os02g32814	2	19480067	G	A	AA	GG	GG	GG	--	gene	19472211	19486248	-	ID=LOC_Os02g32814;Name=LOC_Os02g32814;Note=heavy metal-associated domain containing protein, expressed					19400001	19500000	IRAT109	HanFengB
LOC_Os03g62270	3	35267554	G	A	AA	GG	GG	GG	GG	mRNA	35266202	35269749	+	ID=LOC_Os03g62270.1;Name=LOC_Os03g62270.1;Parent=LOC_Os03g62270					35200001	35300000	IRAT109	HanFengB
LOC_Os03g62270	3	35268649	C	T	TT	CC	CC	CC	CC	mRNA	35266202	35269749	+	ID=LOC_Os03g62270.1;Name=LOC_Os03g62270.1;Parent=LOC_Os03g62270					35200001	35300000	IRAT109	HanFengB
LOC_Os03g62270	3	35267554	G	A	AA	GG	GG	GG	GG	gene	35266202	35269749	+	ID=LOC_Os03g62270;Name=LOC_Os03g62270;Note=MATE efflux family protein, putative, expressed					35200001	35300000	IRAT109	HanFengB
LOC_Os03g62270	3	35268649	C	T	TT	CC	CC	CC	CC	gene	35266202	35269749	+	ID=LOC_Os03g62270;Name=LOC_Os03g62270;Note=MATE efflux family protein, putative, expressed					35200001	35300000	IRAT109	HanFengB
LOC_Os04g12580	4	6967408	A	C	AA	CC	CC	CC	CC	mRNA	6966603	6969039	-	ID=LOC_Os04g12580.1;Name=LOC_Os04g12580.1;Parent=LOC_Os04g12580					6900001	7000000	MaWanNuo	MaWanNuo
LOC_Os04g12580	4	6967423	T	C	TT	CC	CC	CC	CC	mRNA	6966603	6969039	-	ID=LOC_Os04g12580.1;Name=LOC_Os04g12580.1;Parent=LOC_Os04g12580					6900001	7000000	MaWanNuo	MaWanNuo
LOC_Os04g12580	4	6967473	A	G	AA	GG	GG	GG	GG	mRNA	6966603	6969039	-	ID=LOC_Os04g12580.1;Name=LOC_Os04g12580.1;Parent=LOC_Os04g12580					6900001	7000000	MaWanNuo	MaWanNuo
LOC_Os04g12580	4	6967555	G	A	GG	AA	AA	AA	AA	mRNA	6966603	6969039	-	ID=LOC_Os04g12580.1;Name=LOC_Os04g12580.1;Parent=LOC_Os04g12580					6900001	7000000	MaWanNuo	MaWanNuo
LOC_Os04g12580	4	6967578	A	G	AA	GG	GG	GG	GG	mRNA	6966603	6969039	-	ID=LOC_Os04g12580.1;Name=LOC_Os04g12580.1;Parent=LOC_Os04g12580					6900001	7000000	MaWanNuo	MaWanNuo
LOC_Os04g12580	4	6967675	G	A	GG	AA	AA	AA	AA	mRNA	6966603	6969039	-	ID=LOC_Os04g12580.1;Name=LOC_Os04g12580.1;Parent=LOC_Os04g12580					6900001	7000000	MaWanNuo	MaWanNuo
LOC_Os04g12580	4	6967680	C	G	CC	GG	GG	GG	GG	mRNA	6966603	6969039	-	ID=LOC_Os04g12580.1;Name=LOC_Os04g12580.1;Parent=LOC_Os04g12580					6900001	7000000	MaWanNuo	MaWanNuo
LOC_Os04g12580	4	6967735	C	A	CC	AA	AA	AA	AA	mRNA	6966603	6969039	-	ID=LOC_Os04g12580.1;Name=LOC_Os04g12580.1;Parent=LOC_Os04g12580					6900001	7000000	MaWanNuo	MaWanNuo
LOC_Os04g12580	4	6967743	T	G	TT	GG	GG	GG	--	mRNA	6966603	6969039	-	ID=LOC_Os04g12580.1;Name=LOC_Os04g12580.1;Parent=LOC_Os04g12580					6900001	7000000	MaWanNuo	MaWanNuo
LOC_Os04g12580	4	6967757	G	T	GG	TT	TT	TT	--	mRNA	6966603	6969039	-	ID=LOC_Os04g12580.1;Name=LOC_Os04g12580.1;Parent=LOC_Os04g12580					6900001	7000000	MaWanNuo	MaWanNuo
LOC_Os04g12580	4	6968005	T	A	TT	AA	AA	AA	AA	mRNA	6966603	6969039	-	ID=LOC_Os04g12580.1;Name=LOC_Os04g12580.1;Parent=LOC_Os04g12580					6900001	7000000	MaWanNuo	MaWanNuo
LOC_Os04g12580	4	6968205	G	A	GG	AA	AA	AA	AA	mRNA	6966603	6969039	-	ID=LOC_Os04g12580.1;Name=LOC_Os04g12580.1;Parent=LOC_Os04g12580					6900001	7000000	MaWanNuo	MaWanNuo
LOC_Os04g12580	4	6968212	A	C	AA	CC	CC	CC	CC	mRNA	6966603	6969039	-	ID=LOC_Os04g12580.1;Name=LOC_Os04g12580.1;Parent=LOC_Os04g12580					6900001	7000000	MaWanNuo	MaWanNuo
LOC_Os04g12580	4	6968232	C	T	CC	TT	TT	TT	TT	mRNA	6966603	6969039	-	ID=LOC_Os04g12580.1;Name=LOC_Os04g12580.1;Parent=LOC_Os04g12580					6900001	7000000	MaWanNuo	MaWanNuo
LOC_Os04g12580	4	6968272	A	G	AA	GG	GG	GG	GG	mRNA	6966603	6969039	-	ID=LOC_Os04g12580.1;Name=LOC_Os04g12580.1;Parent=LOC_Os04g12580					6900001	7000000	MaWanNuo	MaWanNuo
LOC_Os04g12580	4	6968334	T	G	TT	GG	GG	GG	GG	mRNA	6966603	6969039	-	ID=LOC_Os04g12580.1;Name=LOC_Os04g12580.1;Parent=LOC_Os04g12580					6900001	7000000	MaWanNuo	MaWanNuo
LOC_Os04g12580	4	6968338	A	G	AA	GG	GG	GG	GG	mRNA	6966603	6969039	-	ID=LOC_Os04g12580.1;Name=LOC_Os04g12580.1;Parent=LOC_Os04g12580					6900001	7000000	MaWanNuo	MaWanNuo
LOC_Os04g12580	4	6968339	G	A	GG	AA	AA	AA	AA	mRNA	6966603	6969039	-	ID=LOC_Os04g12580.1;Name=LOC_Os04g12580.1;Parent=LOC_Os04g12580					6900001	7000000	MaWanNuo	MaWanNuo
LOC_Os04g12580	4	6968371	T	C	TT	CC	CC	CC	CC	mRNA	6966603	6969039	-	ID=LOC_Os04g12580.1;Name=LOC_Os04g12580.1;Parent=LOC_Os04g12580					6900001	7000000	MaWanNuo	MaWanNuo
LOC_Os04g12580	4	6968387	T	C	TT	CC	CC	CC	CC	mRNA	6966603	6969039	-	ID=LOC_Os04g12580.1;Name=LOC_Os04g12580.1;Parent=LOC_Os04g12580					6900001	7000000	MaWanNuo	MaWanNuo
LOC_Os04g12580	4	6968439	C	A	CC	AA	AA	AA	AA	mRNA	6966603	6969039	-	ID=LOC_Os04g12580.1;Name=LOC_Os04g12580.1;Parent=LOC_Os04g12580					6900001	7000000	MaWanNuo	MaWanNuo
LOC_Os04g12580	4	6967408	A	C	AA	CC	CC	CC	CC	gene	6966603	6969039	-	ID=LOC_Os04g12580;Name=LOC_Os04g12580;Note=receptor-like protein kinase, putative, expressed					6900001	7000000	MaWanNuo	MaWanNuo
LOC_Os04g12580	4	6967423	T	C	TT	CC	CC	CC	CC	gene	6966603	6969039	-	ID=LOC_Os04g12580;Name=LOC_Os04g12580;Note=receptor-like protein kinase, putative, expressed					6900001	7000000	MaWanNuo	MaWanNuo
LOC_Os04g12580	4	6967473	A	G	AA	GG	GG	GG	GG	gene	6966603	6969039	-	ID=LOC_Os04g12580;Name=LOC_Os04g12580;Note=receptor-like protein kinase, putative, expressed					6900001	7000000	MaWanNuo	MaWanNuo
LOC_Os04g12580	4	6967555	G	A	GG	AA	AA	AA	AA	gene	6966603	6969039	-	ID=LOC_Os04g12580;Name=LOC_Os04g12580;Note=receptor-like protein kinase, putative, expressed					6900001	7000000	MaWanNuo	MaWanNuo
LOC_Os04g12580	4	6967578	A	G	AA	GG	GG	GG	GG	gene	6966603	6969039	-	ID=LOC_Os04g12580;Name=LOC_Os04g12580;Note=receptor-like protein kinase, putative, expressed					6900001	7000000	MaWanNuo	MaWanNuo
LOC_Os04g12580	4	6967675	G	A	GG	AA	AA	AA	AA	gene	6966603	6969039	-	ID=LOC_Os04g12580;Name=LOC_Os04g12580;Note=receptor-like protein kinase, putative, expressed					6900001	7000000	MaWanNuo	MaWanNuo
LOC_Os04g12580	4	6967680	C	G	CC	GG	GG	GG	GG	gene	6966603	6969039	-	ID=LOC_Os04g12580;Name=LOC_Os04g12580;Note=receptor-like protein kinase, putative, expressed					6900001	7000000	MaWanNuo	MaWanNuo
LOC_Os04g12580	4	6967735	C	A	CC	AA	AA	AA	AA	gene	6966603	6969039	-	ID=LOC_Os04g12580;Name=LOC_Os04g12580;Note=receptor-like protein kinase, putative, expressed					6900001	7000000	MaWanNuo	MaWanNuo
LOC_Os04g12580	4	6967743	T	G	TT	GG	GG	GG	--	gene	6966603	6969039	-	ID=LOC_Os04g12580;Name=LOC_Os04g12580;Note=receptor-like protein kinase, putative, expressed					6900001	7000000	MaWanNuo	MaWanNuo
LOC_Os04g12580	4	6967757	G	T	GG	TT	TT	TT	--	gene	6966603	6969039	-	ID=LOC_Os04g12580;Name=LOC_Os04g12580;Note=receptor-like protein kinase, putative, expressed					6900001	7000000	MaWanNuo	MaWanNuo
LOC_Os04g12580	4	6968005	T	A	TT	AA	AA	AA	AA	gene	6966603	6969039	-	ID=LOC_Os04g12580;Name=LOC_Os04g12580;Note=receptor-like protein kinase, putative, expressed					6900001	7000000	MaWanNuo	MaWanNuo
LOC_Os04g12580	4	6968205	G	A	GG	AA	AA	AA	AA	gene	6966603	6969039	-	ID=LOC_Os04g12580;Name=LOC_Os04g12580;Note=receptor-like protein kinase, putative, expressed					6900001	7000000	MaWanNuo	MaWanNuo
LOC_Os04g12580	4	6968212	A	C	AA	CC	CC	CC	CC	gene	6966603	6969039	-	ID=LOC_Os04g12580;Name=LOC_Os04g12580;Note=receptor-like protein kinase, putative, expressed					6900001	7000000	MaWanNuo	MaWanNuo
LOC_Os04g12580	4	6968232	C	T	CC	TT	TT	TT	TT	gene	6966603	6969039	-	ID=LOC_Os04g12580;Name=LOC_Os04g12580;Note=receptor-like protein kinase, putative, expressed					6900001	7000000	MaWanNuo	MaWanNuo
LOC_Os04g12580	4	6968272	A	G	AA	GG	GG	GG	GG	gene	6966603	6969039	-	ID=LOC_Os04g12580;Name=LOC_Os04g12580;Note=receptor-like protein kinase, putative, expressed					6900001	7000000	MaWanNuo	MaWanNuo
LOC_Os04g12580	4	6968334	T	G	TT	GG	GG	GG	GG	gene	6966603	6969039	-	ID=LOC_Os04g12580;Name=LOC_Os04g12580;Note=receptor-like protein kinase, putative, expressed					6900001	7000000	MaWanNuo	MaWanNuo
LOC_Os04g12580	4	6968338	A	G	AA	GG	GG	GG	GG	gene	6966603	6969039	-	ID=LOC_Os04g12580;Name=LOC_Os04g12580;Note=receptor-like protein kinase, putative, expressed					6900001	7000000	MaWanNuo	MaWanNuo
LOC_Os04g12580	4	6968339	G	A	GG	AA	AA	AA	AA	gene	6966603	6969039	-	ID=LOC_Os04g12580;Name=LOC_Os04g12580;Note=receptor-like protein kinase, putative, expressed					6900001	7000000	MaWanNuo	MaWanNuo
LOC_Os04g12580	4	6968371	T	C	TT	CC	CC	CC	CC	gene	6966603	6969039	-	ID=LOC_Os04g12580;Name=LOC_Os04g12580;Note=receptor-like protein kinase, putative, expressed					6900001	7000000	MaWanNuo	MaWanNuo
LOC_Os04g12580	4	6968387	T	C	TT	CC	CC	CC	CC	gene	6966603	6969039	-	ID=LOC_Os04g12580;Name=LOC_Os04g12580;Note=receptor-like protein kinase, putative, expressed					6900001	7000000	MaWanNuo	MaWanNuo
LOC_Os04g12580	4	6968439	C	A	CC	AA	AA	AA	AA	gene	6966603	6969039	-	ID=LOC_Os04g12580;Name=LOC_Os04g12580;Note=receptor-like protein kinase, putative, expressed					6900001	7000000	MaWanNuo	MaWanNuo
LOC_Os04g12580	4	6967408	A	C	AA	CC	CC	CC	CC	exon	6966603	6967497	-	ID=LOC_Os04g12580.1:exon_2;Parent=LOC_Os04g12580.1					6900001	7000000	MaWanNuo	MaWanNuo
LOC_Os04g12580	4	6967423	T	C	TT	CC	CC	CC	CC	exon	6966603	6967497	-	ID=LOC_Os04g12580.1:exon_2;Parent=LOC_Os04g12580.1					6900001	7000000	MaWanNuo	MaWanNuo
LOC_Os04g12580	4	6967473	A	G	AA	GG	GG	GG	GG	exon	6966603	6967497	-	ID=LOC_Os04g12580.1:exon_2;Parent=LOC_Os04g12580.1					6900001	7000000	MaWanNuo	MaWanNuo
LOC_Os04g12580	4	6967675	G	A	GG	AA	AA	AA	AA	exon	6967589	6969039	-	ID=LOC_Os04g12580.1:exon_1;Parent=LOC_Os04g12580.1					6900001	7000000	MaWanNuo	MaWanNuo
LOC_Os04g12580	4	6967680	C	G	CC	GG	GG	GG	GG	exon	6967589	6969039	-	ID=LOC_Os04g12580.1:exon_1;Parent=LOC_Os04g12580.1					6900001	7000000	MaWanNuo	MaWanNuo
LOC_Os04g12580	4	6967735	C	A	CC	AA	AA	AA	AA	exon	6967589	6969039	-	ID=LOC_Os04g12580.1:exon_1;Parent=LOC_Os04g12580.1					6900001	7000000	MaWanNuo	MaWanNuo
LOC_Os04g12580	4	6967743	T	G	TT	GG	GG	GG	--	exon	6967589	6969039	-	ID=LOC_Os04g12580.1:exon_1;Parent=LOC_Os04g12580.1					6900001	7000000	MaWanNuo	MaWanNuo
LOC_Os04g12580	4	6967757	G	T	GG	TT	TT	TT	--	exon	6967589	6969039	-	ID=LOC_Os04g12580.1:exon_1;Parent=LOC_Os04g12580.1					6900001	7000000	MaWanNuo	MaWanNuo
LOC_Os04g12580	4	6968005	T	A	TT	AA	AA	AA	AA	exon	6967589	6969039	-	ID=LOC_Os04g12580.1:exon_1;Parent=LOC_Os04g12580.1					6900001	7000000	MaWanNuo	MaWanNuo
LOC_Os04g12580	4	6968205	G	A	GG	AA	AA	AA	AA	exon	6967589	6969039	-	ID=LOC_Os04g12580.1:exon_1;Parent=LOC_Os04g12580.1					6900001	7000000	MaWanNuo	MaWanNuo
LOC_Os04g12580	4	6968212	A	C	AA	CC	CC	CC	CC	exon	6967589	6969039	-	ID=LOC_Os04g12580.1:exon_1;Parent=LOC_Os04g12580.1					6900001	7000000	MaWanNuo	MaWanNuo
LOC_Os04g12580	4	6968232	C	T	CC	TT	TT	TT	TT	exon	6967589	6969039	-	ID=LOC_Os04g12580.1:exon_1;Parent=LOC_Os04g12580.1					6900001	7000000	MaWanNuo	MaWanNuo
LOC_Os04g12580	4	6968272	A	G	AA	GG	GG	GG	GG	exon	6967589	6969039	-	ID=LOC_Os04g12580.1:exon_1;Parent=LOC_Os04g12580.1					6900001	7000000	MaWanNuo	MaWanNuo
LOC_Os04g12580	4	6968334	T	G	TT	GG	GG	GG	GG	exon	6967589	6969039	-	ID=LOC_Os04g12580.1:exon_1;Parent=LOC_Os04g12580.1					6900001	7000000	MaWanNuo	MaWanNuo
LOC_Os04g12580	4	6968338	A	G	AA	GG	GG	GG	GG	exon	6967589	6969039	-	ID=LOC_Os04g12580.1:exon_1;Parent=LOC_Os04g12580.1					6900001	7000000	MaWanNuo	MaWanNuo
LOC_Os04g12580	4	6968339	G	A	GG	AA	AA	AA	AA	exon	6967589	6969039	-	ID=LOC_Os04g12580.1:exon_1;Parent=LOC_Os04g12580.1					6900001	7000000	MaWanNuo	MaWanNuo
LOC_Os04g12580	4	6968371	T	C	TT	CC	CC	CC	CC	exon	6967589	6969039	-	ID=LOC_Os04g12580.1:exon_1;Parent=LOC_Os04g12580.1					6900001	7000000	MaWanNuo	MaWanNuo
LOC_Os04g12580	4	6968387	T	C	TT	CC	CC	CC	CC	exon	6967589	6969039	-	ID=LOC_Os04g12580.1:exon_1;Parent=LOC_Os04g12580.1					6900001	7000000	MaWanNuo	MaWanNuo
LOC_Os04g12580	4	6968439	C	A	CC	AA	AA	AA	AA	exon	6967589	6969039	-	ID=LOC_Os04g12580.1:exon_1;Parent=LOC_Os04g12580.1					6900001	7000000	MaWanNuo	MaWanNuo
LOC_Os04g12580	4	6967408	T	G	AA	CC	CC	CC	CC	CDS	6966603	6967497	-	ID=LOC_Os04g12580.1:cds_2;Parent=LOC_Os04g12580.1	TTT<->TGT;	F<->C;	0	1	6900001	7000000	MaWanNuo	MaWanNuo
LOC_Os04g12580	4	6967423	A	G	TT	CC	CC	CC	CC	CDS	6966603	6967497	-	ID=LOC_Os04g12580.1:cds_2;Parent=LOC_Os04g12580.1	CAG<->CGG;	Q<->R;	0	1	6900001	7000000	MaWanNuo	MaWanNuo
LOC_Os04g12580	4	6967473	T	C	AA	GG	GG	GG	GG	CDS	6966603	6967497	-	ID=LOC_Os04g12580.1:cds_2;Parent=LOC_Os04g12580.1	GGT<->GGC;	G<->G;	1	0	6900001	7000000	MaWanNuo	MaWanNuo
LOC_Os04g12580	4	6967675	C	T	GG	AA	AA	AA	AA	CDS	6967589	6969039	-	ID=LOC_Os04g12580.1:cds_1;Parent=LOC_Os04g12580.1	GAC<->GAT;	D<->D;	1	0	6900001	7000000	MaWanNuo	MaWanNuo
LOC_Os04g12580	4	6967680	G	C	CC	GG	GG	GG	GG	CDS	6967589	6969039	-	ID=LOC_Os04g12580.1:cds_1;Parent=LOC_Os04g12580.1	GAG<->CAG;	E<->Q;	0	1	6900001	7000000	MaWanNuo	MaWanNuo
LOC_Os04g12580	4	6967735	G	T	CC	AA	AA	AA	AA	CDS	6967589	6969039	-	ID=LOC_Os04g12580.1:cds_1;Parent=LOC_Os04g12580.1	GTG<->GTT;	V<->V;	1	0	6900001	7000000	MaWanNuo	MaWanNuo
LOC_Os04g12580	4	6967743	A	C	TT	GG	GG	GG	--	CDS	6967589	6969039	-	ID=LOC_Os04g12580.1:cds_1;Parent=LOC_Os04g12580.1	ATT<->CTT;	I<->L;	0	1	6900001	7000000	MaWanNuo	MaWanNuo
LOC_Os04g12580	4	6967757	C	A	GG	TT	TT	TT	--	CDS	6967589	6969039	-	ID=LOC_Os04g12580.1:cds_1;Parent=LOC_Os04g12580.1	CCG<->CAG;	P<->Q;	0	1	6900001	7000000	MaWanNuo	MaWanNuo
LOC_Os04g12580	4	6968005	A	T	TT	AA	AA	AA	AA	CDS	6967589	6969039	-	ID=LOC_Os04g12580.1:cds_1;Parent=LOC_Os04g12580.1	CCA<->CCT;	P<->P;	1	0	6900001	7000000	MaWanNuo	MaWanNuo
LOC_Os04g12580	4	6968205	C	T	GG	AA	AA	AA	AA	CDS	6967589	6969039	-	ID=LOC_Os04g12580.1:cds_1;Parent=LOC_Os04g12580.1	CCC<->TCC;	P<->S;	0	1	6900001	7000000	MaWanNuo	MaWanNuo
LOC_Os04g12580	4	6968212	T	G	AA	CC	CC	CC	CC	CDS	6967589	6969039	-	ID=LOC_Os04g12580.1:cds_1;Parent=LOC_Os04g12580.1	CAT<->CAG;	H<->Q;	0	1	6900001	7000000	MaWanNuo	MaWanNuo
LOC_Os04g12580	4	6968232	G	A	CC	TT	TT	TT	TT	CDS	6967589	6969039	-	ID=LOC_Os04g12580.1:cds_1;Parent=LOC_Os04g12580.1	GTT<->ATT;	V<->I;	0	1	6900001	7000000	MaWanNuo	MaWanNuo
LOC_Os04g12580	4	6968272	T	C	AA	GG	GG	GG	GG	CDS	6967589	6969039	-	ID=LOC_Os04g12580.1:cds_1;Parent=LOC_Os04g12580.1	CAT<->CAC;	H<->H;	1	0	6900001	7000000	MaWanNuo	MaWanNuo
LOC_Os04g12580	4	6968334	A	C	TT	GG	GG	GG	GG	CDS	6967589	6969039	-	ID=LOC_Os04g12580.1:cds_1;Parent=LOC_Os04g12580.1	ATT<->CTT;	I<->L;	0	1	6900001	7000000	MaWanNuo	MaWanNuo
LOC_Os04g12580	4	6968371	A	G	TT	CC	CC	CC	CC	CDS	6967589	6969039	-	ID=LOC_Os04g12580.1:cds_1;Parent=LOC_Os04g12580.1	CTA<->CTG;	L<->L;	1	0	6900001	7000000	MaWanNuo	MaWanNuo
LOC_Os04g12580	4	6968387	A	G	TT	CC	CC	CC	CC	CDS	6967589	6969039	-	ID=LOC_Os04g12580.1:cds_1;Parent=LOC_Os04g12580.1	GAC<->GGC;	D<->G;	0	1	6900001	7000000	MaWanNuo	MaWanNuo
LOC_Os04g12580	4	6968439	G	T	CC	AA	AA	AA	AA	CDS	6967589	6969039	-	ID=LOC_Os04g12580.1:cds_1;Parent=LOC_Os04g12580.1	GCT<->TCT;	A<->S;	0	1	6900001	7000000	MaWanNuo	MaWanNuo
LOC_Os04g27790	4	16420647	A	G	AA	GG	GG	GG	GG	mRNA	16419959	16424898	+	ID=LOC_Os04g27790.1;Name=LOC_Os04g27790.1;Parent=LOC_Os04g27790					16400001	16500000	MaWanNuo	MaWanNuo
LOC_Os04g27790	4	16420806	A	G	AA	GG	AA	GG	--	mRNA	16419959	16424898	+	ID=LOC_Os04g27790.1;Name=LOC_Os04g27790.1;Parent=LOC_Os04g27790					16400001	16500000	MaWanNuo	MaWanNuo
LOC_Os04g27790	4	16420647	A	G	AA	GG	GG	GG	GG	gene	16419959	16424898	+	ID=LOC_Os04g27790;Name=LOC_Os04g27790;Note=terpene synthase, putative, expressed					16400001	16500000	MaWanNuo	MaWanNuo
LOC_Os04g27790	4	16420806	A	G	AA	GG	AA	GG	--	gene	16419959	16424898	+	ID=LOC_Os04g27790;Name=LOC_Os04g27790;Note=terpene synthase, putative, expressed					16400001	16500000	MaWanNuo	MaWanNuo
LOC_Os05g31020	5	18016925	A	G	GG	AA	AA	GG	GG	mRNA	18016617	18020387	+	ID=LOC_Os05g31020.1;Name=LOC_Os05g31020.1;Parent=LOC_Os05g31020					18000001	18100000	IRAT109	IRAT109
LOC_Os05g31020	5	18016925	A	G	GG	AA	AA	GG	GG	gene	18016617	18020387	+	ID=LOC_Os05g31020;Name=LOC_Os05g31020;Note=eukaryotic peptide chain release factor subunit 1-1, putative, expressed					18000001	18100000	IRAT109	IRAT109
LOC_Os05g31020	5	18014839	T	C	CC	TT	TT	CC	CC	promoter	18014617	18016616	+	ID=LOC_Os05g31020;Name=LOC_Os05g31020;Note=eukaryotic peptide chain release factor subunit 1-2, putative, expressed					18000001	18100000	IRAT109	IRAT109
LOC_Os05g31020	5	18014927	A	G	GG	AA	AA	GG	GG	promoter	18014617	18016616	+	ID=LOC_Os05g31020;Name=LOC_Os05g31020;Note=eukaryotic peptide chain release factor subunit 1-3, putative, expressed					18000001	18100000	IRAT109	IRAT109
LOC_Os05g31020	5	18015313	T	C	CC	TT	TT	CC	CC	promoter	18014617	18016616	+	ID=LOC_Os05g31020;Name=LOC_Os05g31020;Note=eukaryotic peptide chain release factor subunit 1-4, putative, expressed					18000001	18100000	IRAT109	IRAT109
LOC_Os05g31020	5	18015669	A	G	GG	AA	AA	GG	GG	promoter	18014617	18016616	+	ID=LOC_Os05g31020;Name=LOC_Os05g31020;Note=eukaryotic peptide chain release factor subunit 1-5, putative, expressed					18000001	18100000	IRAT109	IRAT109
LOC_Os05g31020	5	18015839	A	T	TT	AA	AA	TT	--	promoter	18014617	18016616	+	ID=LOC_Os05g31020;Name=LOC_Os05g31020;Note=eukaryotic peptide chain release factor subunit 1-6, putative, expressed					18000001	18100000	IRAT109	IRAT109
LOC_Os05g31020	5	18016128	G	A	AA	GG	GG	AA	AA	promoter	18014617	18016616	+	ID=LOC_Os05g31020;Name=LOC_Os05g31020;Note=eukaryotic peptide chain release factor subunit 1-7, putative, expressed					18000001	18100000	IRAT109	IRAT109
LOC_Os05g31020	5	18016172	G	T	TT	GG	GG	TT	TT	promoter	18014617	18016616	+	ID=LOC_Os05g31020;Name=LOC_Os05g31020;Note=eukaryotic peptide chain release factor subunit 1-8, putative, expressed					18000001	18100000	IRAT109	IRAT109
LOC_Os05g31020	5	18016330	A	G	GG	AA	AA	GG	GG	promoter	18014617	18016616	+	ID=LOC_Os05g31020;Name=LOC_Os05g31020;Note=eukaryotic peptide chain release factor subunit 1-9, putative, expressed					18000001	18100000	IRAT109	IRAT109
LOC_Os05g31020	5	18016377	C	T	TT	CC	CC	TT	--	promoter	18014617	18016616	+	ID=LOC_Os05g31020;Name=LOC_Os05g31020;Note=eukaryotic peptide chain release factor subunit 1-10, putative, expressed					18000001	18100000	IRAT109	IRAT109
LOC_Os06g02040	6	593950	T	C	CC	TT	CC	TT	TT	mRNA	593557	594233	+	ID=LOC_Os06g02040.1;Name=LOC_Os06g02040.1;Parent=LOC_Os06g02040					500001	600000	IRAT109	IRAT109
LOC_Os06g02040	6	593950	T	C	CC	TT	CC	TT	TT	gene	593557	594233	+	ID=LOC_Os06g02040;Name=LOC_Os06g02040;Note=late embryogenesis abundant group 1, putative, expressed					500001	600000	IRAT109	IRAT109
LOC_Os06g02040	6	593950	T	C	CC	TT	CC	TT	TT	exon	593557	594233	+	ID=LOC_Os06g02040.1:exon_1;Parent=LOC_Os06g02040.1					500001	600000	IRAT109	IRAT109
LOC_Os06g02040	6	593950	T	C	CC	TT	CC	TT	TT	CDS	593661	593972	+	ID=LOC_Os06g02040.1:cds_1;Parent=LOC_Os06g02040.1	CTC<->CCC;	L<->P;	0	1	500001	600000	IRAT109	IRAT109
LOC_Os06g02040	6	592986	C	T	TT	CC	CC	CC	CC	promoter	591557	593556	+	ID=LOC_Os06g02040;Name=LOC_Os06g02040;Note=late embryogenesis abundant group 1, putative, expressed					500001	600000	IRAT109	IRAT109
LOC_Os07g05940	7	2871566	C	T	TT	CC	CC	CC	CC	mRNA	2870686	2872832	+	ID=LOC_Os07g05940.1;Name=LOC_Os07g05940.1;Parent=LOC_Os07g05940					2800001	2900000	MaWanNuo	MaWanNuo
LOC_Os07g05940	7	2871566	C	T	TT	CC	CC	CC	CC	gene	2870686	2872832	+	ID=LOC_Os07g05940;Name=LOC_Os07g05940;Note=9-cis-epoxycarotenoid dioxygenase 1, chloroplast precursor, putative, expressed					2800001	2900000	MaWanNuo	MaWanNuo
LOC_Os07g05940	7	2871566	C	T	TT	CC	CC	CC	CC	exon	2870686	2872832	+	ID=LOC_Os07g05940.1:exon_1;Parent=LOC_Os07g05940.1					2800001	2900000	MaWanNuo	MaWanNuo
LOC_Os07g05940	7	2871566	C	T	TT	CC	CC	CC	CC	CDS	2870805	2872553	+	ID=LOC_Os07g05940.1:cds_1;Parent=LOC_Os07g05940.1	ACC<->ACT;	T<->T;	1	0	2800001	2900000	MaWanNuo	MaWanNuo
LOC_Os08g13430	8	7991495	A	G	AA	GG	AA	GG	GG	three_prime_UTR	7991097	7993354	-	ID=LOC_Os08g13430.1:utr_1;Parent=LOC_Os08g13430.1					7900001	8000000	MaWanNuo	HanFengB
LOC_Os08g13430	8	7991495	A	G	AA	GG	AA	GG	GG	mRNA	7991097	7993729	-	ID=LOC_Os08g13430.1;Name=LOC_Os08g13430.1;Parent=LOC_Os08g13430					7900001	8000000	MaWanNuo	HanFengB
LOC_Os08g13430	8	7991495	A	G	AA	GG	AA	GG	GG	gene	7991097	7993729	-	ID=LOC_Os08g13430;Name=LOC_Os08g13430;Note=expressed protein					7900001	8000000	MaWanNuo	HanFengB
LOC_Os08g13430	8	7991495	A	G	AA	GG	AA	GG	GG	exon	7991097	7993729	-	ID=LOC_Os08g13430.1:exon_1;Parent=LOC_Os08g13430.1					7900001	8000000	MaWanNuo	HanFengB
LOC_Os08g26230	8	15984321	C	G	CC	GG	CC	GG	GG	three_prime_UTR	15984166	15984571	-	ID=LOC_Os08g26230.2:utr_1;Parent=LOC_Os08g26230.2					15900001	16000000	MaWanNuo	MaWanNuo
LOC_Os08g26230	8	15984321	C	G	CC	GG	CC	GG	GG	three_prime_UTR	15984166	15984571	-	ID=LOC_Os08g26230.5:utr_1;Parent=LOC_Os08g26230.5					15900001	16000000	MaWanNuo	MaWanNuo
LOC_Os08g26230	8	15984321	C	G	CC	GG	CC	GG	GG	three_prime_UTR	15984166	15984606	-	ID=LOC_Os08g26230.6:utr_1;Parent=LOC_Os08g26230.6					15900001	16000000	MaWanNuo	MaWanNuo
LOC_Os08g26230	8	15987810	A	G	AA	GG	AA	GG	GG	three_prime_UTR	15987663	15988369	-	ID=LOC_Os08g26230.4:utr_2;Parent=LOC_Os08g26230.4					15900001	16000000	MaWanNuo	MaWanNuo
LOC_Os08g26230	8	15984321	C	G	CC	GG	CC	GG	GG	mRNA	15984166	15991633	-	ID=LOC_Os08g26230.6;Name=LOC_Os08g26230.6;Parent=LOC_Os08g26230					15900001	16000000	MaWanNuo	MaWanNuo
LOC_Os08g26230	8	15984321	C	G	CC	GG	CC	GG	GG	mRNA	15984166	15991633	-	ID=LOC_Os08g26230.2;Name=LOC_Os08g26230.2;Parent=LOC_Os08g26230					15900001	16000000	MaWanNuo	MaWanNuo
LOC_Os08g26230	8	15984321	C	G	CC	GG	CC	GG	GG	mRNA	15984166	15991633	-	ID=LOC_Os08g26230.5;Name=LOC_Os08g26230.5;Parent=LOC_Os08g26230					15900001	16000000	MaWanNuo	MaWanNuo
LOC_Os08g26230	8	15985131	G	C	GG	CC	GG	CC	CC	mRNA	15984166	15991633	-	ID=LOC_Os08g26230.6;Name=LOC_Os08g26230.6;Parent=LOC_Os08g26230					15900001	16000000	MaWanNuo	MaWanNuo
LOC_Os08g26230	8	15985131	G	C	GG	CC	GG	CC	CC	mRNA	15984166	15991633	-	ID=LOC_Os08g26230.2;Name=LOC_Os08g26230.2;Parent=LOC_Os08g26230					15900001	16000000	MaWanNuo	MaWanNuo
LOC_Os08g26230	8	15985131	G	C	GG	CC	GG	CC	CC	mRNA	15984166	15991633	-	ID=LOC_Os08g26230.5;Name=LOC_Os08g26230.5;Parent=LOC_Os08g26230					15900001	16000000	MaWanNuo	MaWanNuo
LOC_Os08g26230	8	15986686	C	T	CC	TT	CC	TT	TT	mRNA	15984166	15991633	-	ID=LOC_Os08g26230.6;Name=LOC_Os08g26230.6;Parent=LOC_Os08g26230					15900001	16000000	MaWanNuo	MaWanNuo
LOC_Os08g26230	8	15986686	C	T	CC	TT	CC	TT	TT	mRNA	15984166	15991633	-	ID=LOC_Os08g26230.2;Name=LOC_Os08g26230.2;Parent=LOC_Os08g26230					15900001	16000000	MaWanNuo	MaWanNuo
LOC_Os08g26230	8	15986686	C	T	CC	TT	CC	TT	TT	mRNA	15984166	15991633	-	ID=LOC_Os08g26230.5;Name=LOC_Os08g26230.5;Parent=LOC_Os08g26230					15900001	16000000	MaWanNuo	MaWanNuo
LOC_Os08g26230	8	15987810	A	G	AA	GG	AA	GG	GG	mRNA	15987128	15991633	-	ID=LOC_Os08g26230.7;Name=LOC_Os08g26230.7;Parent=LOC_Os08g26230					15900001	16000000	MaWanNuo	MaWanNuo
LOC_Os08g26230	8	15987810	A	G	AA	GG	AA	GG	GG	mRNA	15984166	15991633	-	ID=LOC_Os08g26230.6;Name=LOC_Os08g26230.6;Parent=LOC_Os08g26230					15900001	16000000	MaWanNuo	MaWanNuo
LOC_Os08g26230	8	15987810	A	G	AA	GG	AA	GG	GG	mRNA	15987128	15991633	-	ID=LOC_Os08g26230.3;Name=LOC_Os08g26230.3;Parent=LOC_Os08g26230					15900001	16000000	MaWanNuo	MaWanNuo
LOC_Os08g26230	8	15987810	A	G	AA	GG	AA	GG	GG	mRNA	15984166	15991633	-	ID=LOC_Os08g26230.2;Name=LOC_Os08g26230.2;Parent=LOC_Os08g26230					15900001	16000000	MaWanNuo	MaWanNuo
LOC_Os08g26230	8	15987810	A	G	AA	GG	AA	GG	GG	mRNA	15984166	15991633	-	ID=LOC_Os08g26230.5;Name=LOC_Os08g26230.5;Parent=LOC_Os08g26230					15900001	16000000	MaWanNuo	MaWanNuo
LOC_Os08g26230	8	15987810	A	G	AA	GG	AA	GG	GG	mRNA	15987000	15991648	-	ID=LOC_Os08g26230.4;Name=LOC_Os08g26230.4;Parent=LOC_Os08g26230					15900001	16000000	MaWanNuo	MaWanNuo
LOC_Os08g26230	8	15991561	C	G	CC	GG	CC	GG	GG	mRNA	15987128	15991633	-	ID=LOC_Os08g26230.7;Name=LOC_Os08g26230.7;Parent=LOC_Os08g26230					15900001	16000000	MaWanNuo	MaWanNuo
LOC_Os08g26230	8	15991561	C	G	CC	GG	CC	GG	GG	mRNA	15984166	15991633	-	ID=LOC_Os08g26230.6;Name=LOC_Os08g26230.6;Parent=LOC_Os08g26230					15900001	16000000	MaWanNuo	MaWanNuo
LOC_Os08g26230	8	15991561	C	G	CC	GG	CC	GG	GG	mRNA	15987128	15991633	-	ID=LOC_Os08g26230.3;Name=LOC_Os08g26230.3;Parent=LOC_Os08g26230					15900001	16000000	MaWanNuo	MaWanNuo
LOC_Os08g26230	8	15991561	C	G	CC	GG	CC	GG	GG	mRNA	15984166	15991633	-	ID=LOC_Os08g26230.2;Name=LOC_Os08g26230.2;Parent=LOC_Os08g26230					15900001	16000000	MaWanNuo	MaWanNuo
LOC_Os08g26230	8	15991561	C	G	CC	GG	CC	GG	GG	mRNA	15984166	15991633	-	ID=LOC_Os08g26230.5;Name=LOC_Os08g26230.5;Parent=LOC_Os08g26230					15900001	16000000	MaWanNuo	MaWanNuo
LOC_Os08g26230	8	15991561	C	G	CC	GG	CC	GG	GG	mRNA	15987000	15991648	-	ID=LOC_Os08g26230.4;Name=LOC_Os08g26230.4;Parent=LOC_Os08g26230					15900001	16000000	MaWanNuo	MaWanNuo
LOC_Os08g26230	8	15984321	C	G	CC	GG	CC	GG	GG	gene	15984166	15991648	-	ID=LOC_Os08g26230;Name=LOC_Os08g26230;Note=expressed protein					15900001	16000000	MaWanNuo	MaWanNuo
LOC_Os08g26230	8	15985131	G	C	GG	CC	GG	CC	CC	gene	15984166	15991648	-	ID=LOC_Os08g26230;Name=LOC_Os08g26230;Note=expressed protein					15900001	16000000	MaWanNuo	MaWanNuo
LOC_Os08g26230	8	15986686	C	T	CC	TT	CC	TT	TT	gene	15984166	15991648	-	ID=LOC_Os08g26230;Name=LOC_Os08g26230;Note=expressed protein					15900001	16000000	MaWanNuo	MaWanNuo
LOC_Os08g26230	8	15987810	A	G	AA	GG	AA	GG	GG	gene	15984166	15991648	-	ID=LOC_Os08g26230;Name=LOC_Os08g26230;Note=expressed protein					15900001	16000000	MaWanNuo	MaWanNuo
LOC_Os08g26230	8	15991561	C	G	CC	GG	CC	GG	GG	gene	15984166	15991648	-	ID=LOC_Os08g26230;Name=LOC_Os08g26230;Note=expressed protein					15900001	16000000	MaWanNuo	MaWanNuo
LOC_Os08g26230	8	15991561	C	G	CC	GG	CC	GG	GG	five_prime_UTR	15991550	15991633	-	ID=LOC_Os08g26230.3:utr_2;Parent=LOC_Os08g26230.3					15900001	16000000	MaWanNuo	MaWanNuo
LOC_Os08g26230	8	15991561	C	G	CC	GG	CC	GG	GG	five_prime_UTR	15991550	15991633	-	ID=LOC_Os08g26230.2:utr_3;Parent=LOC_Os08g26230.2					15900001	16000000	MaWanNuo	MaWanNuo
LOC_Os08g26230	8	15991561	C	G	CC	GG	CC	GG	GG	five_prime_UTR	15991550	15991633	-	ID=LOC_Os08g26230.7:utr_2;Parent=LOC_Os08g26230.7					15900001	16000000	MaWanNuo	MaWanNuo
LOC_Os08g26230	8	15991561	C	G	CC	GG	CC	GG	GG	five_prime_UTR	15991550	15991633	-	ID=LOC_Os08g26230.5:utr_3;Parent=LOC_Os08g26230.5					15900001	16000000	MaWanNuo	MaWanNuo
LOC_Os08g26230	8	15991561	C	G	CC	GG	CC	GG	GG	five_prime_UTR	15991550	15991633	-	ID=LOC_Os08g26230.6:utr_3;Parent=LOC_Os08g26230.6					15900001	16000000	MaWanNuo	MaWanNuo
LOC_Os08g26230	8	15991561	C	G	CC	GG	CC	GG	GG	five_prime_UTR	15991489	15991648	-	ID=LOC_Os08g26230.4:utr_4;Parent=LOC_Os08g26230.4					15900001	16000000	MaWanNuo	MaWanNuo
LOC_Os08g26230	8	15984321	C	G	CC	GG	CC	GG	GG	exon	15984166	15984606	-	ID=LOC_Os08g26230.6:exon_8;Parent=LOC_Os08g26230.6					15900001	16000000	MaWanNuo	MaWanNuo
LOC_Os08g26230	8	15984321	C	G	CC	GG	CC	GG	GG	exon	15984166	15984571	-	ID=LOC_Os08g26230.2:exon_9;Parent=LOC_Os08g26230.2					15900001	16000000	MaWanNuo	MaWanNuo
LOC_Os08g26230	8	15984321	C	G	CC	GG	CC	GG	GG	exon	15984166	15984571	-	ID=LOC_Os08g26230.5:exon_8;Parent=LOC_Os08g26230.5					15900001	16000000	MaWanNuo	MaWanNuo
LOC_Os08g26230	8	15987810	A	G	AA	GG	AA	GG	GG	exon	15987663	15990497	-	ID=LOC_Os08g26230.4:exon_2;Parent=LOC_Os08g26230.4					15900001	16000000	MaWanNuo	MaWanNuo
LOC_Os08g26230	8	15991561	C	G	CC	GG	CC	GG	GG	exon	15991489	15991633	-	ID=LOC_Os08g26230.7:exon_1;Parent=LOC_Os08g26230.7					15900001	16000000	MaWanNuo	MaWanNuo
LOC_Os08g26230	8	15991561	C	G	CC	GG	CC	GG	GG	exon	15991489	15991633	-	ID=LOC_Os08g26230.6:exon_1;Parent=LOC_Os08g26230.6					15900001	16000000	MaWanNuo	MaWanNuo
LOC_Os08g26230	8	15991561	C	G	CC	GG	CC	GG	GG	exon	15991489	15991633	-	ID=LOC_Os08g26230.3:exon_1;Parent=LOC_Os08g26230.3					15900001	16000000	MaWanNuo	MaWanNuo
LOC_Os08g26230	8	15991561	C	G	CC	GG	CC	GG	GG	exon	15991489	15991633	-	ID=LOC_Os08g26230.2:exon_1;Parent=LOC_Os08g26230.2					15900001	16000000	MaWanNuo	MaWanNuo
LOC_Os08g26230	8	15991561	C	G	CC	GG	CC	GG	GG	exon	15991489	15991633	-	ID=LOC_Os08g26230.5:exon_1;Parent=LOC_Os08g26230.5					15900001	16000000	MaWanNuo	MaWanNuo
LOC_Os08g26230	8	15991561	C	G	CC	GG	CC	GG	GG	exon	15991489	15991648	-	ID=LOC_Os08g26230.4:exon_1;Parent=LOC_Os08g26230.4					15900001	16000000	MaWanNuo	MaWanNuo
LOC_Os08g26230	8	15992023	C	T	CC	TT	CC	CC	TT	promoter	15991649	15993648	-	ID=LOC_Os08g26230;Name=LOC_Os08g26230;Note=expressed protein					15900001	16000000	MaWanNuo	MaWanNuo
LOC_Os08g26230	8	15992561	C	T	CC	TT	CC	CC	TT	promoter	15991649	15993648	-	ID=LOC_Os08g26230;Name=LOC_Os08g26231;Note=expressed protein					15900001	16000000	MaWanNuo	MaWanNuo
LOC_Os09g09540	9	5150285	G	A	GG	AA	GG	AA	AA	three_prime_UTR	5150258	5150701	-	ID=LOC_Os09g09540.1:utr_1;Parent=LOC_Os09g09540.1					5100001	5200000	IRAT109	IRAT109
LOC_Os09g09540	9	5150392	G	C	GG	CC	GG	CC	CC	three_prime_UTR	5150258	5150701	-	ID=LOC_Os09g09540.1:utr_1;Parent=LOC_Os09g09540.1					5100001	5200000	IRAT109	IRAT109
LOC_Os09g09540	9	5150285	G	A	GG	AA	GG	AA	AA	mRNA	5150258	5154230	-	ID=LOC_Os09g09540.1;Name=LOC_Os09g09540.1;Parent=LOC_Os09g09540					5100001	5200000	IRAT109	IRAT109
LOC_Os09g09540	9	5150392	G	C	GG	CC	GG	CC	CC	mRNA	5150258	5154230	-	ID=LOC_Os09g09540.1;Name=LOC_Os09g09540.1;Parent=LOC_Os09g09540					5100001	5200000	IRAT109	IRAT109
LOC_Os09g09540	9	5152657	T	C	TT	CC	TT	CC	CC	mRNA	5150258	5154230	-	ID=LOC_Os09g09540.1;Name=LOC_Os09g09540.1;Parent=LOC_Os09g09540					5100001	5200000	IRAT109	IRAT109
LOC_Os09g09540	9	5152900	T	C	TT	CC	TT	CC	CC	mRNA	5150258	5154230	-	ID=LOC_Os09g09540.1;Name=LOC_Os09g09540.1;Parent=LOC_Os09g09540					5100001	5200000	IRAT109	IRAT109
LOC_Os09g09540	9	5153023	T	C	TT	CC	TT	CC	CC	mRNA	5150258	5154230	-	ID=LOC_Os09g09540.1;Name=LOC_Os09g09540.1;Parent=LOC_Os09g09540					5100001	5200000	IRAT109	IRAT109
LOC_Os09g09540	9	5153166	T	C	TT	CC	TT	CC	CC	mRNA	5150258	5154230	-	ID=LOC_Os09g09540.1;Name=LOC_Os09g09540.1;Parent=LOC_Os09g09540					5100001	5200000	IRAT109	IRAT109
LOC_Os09g09540	9	5153899	T	A	TT	AA	TT	AA	AA	mRNA	5150258	5154230	-	ID=LOC_Os09g09540.1;Name=LOC_Os09g09540.1;Parent=LOC_Os09g09540					5100001	5200000	IRAT109	IRAT109
LOC_Os09g09540	9	5154168	T	C	TT	CC	TT	CC	CC	mRNA	5150258	5154230	-	ID=LOC_Os09g09540.1;Name=LOC_Os09g09540.1;Parent=LOC_Os09g09540					5100001	5200000	IRAT109	IRAT109
LOC_Os09g09540	9	5154172	G	A	GG	AA	GG	AA	AA	mRNA	5150258	5154230	-	ID=LOC_Os09g09540.1;Name=LOC_Os09g09540.1;Parent=LOC_Os09g09540					5100001	5200000	IRAT109	IRAT109
LOC_Os09g09540	9	5150285	G	A	GG	AA	GG	AA	AA	gene	5150258	5154230	-	ID=LOC_Os09g09540;Name=LOC_Os09g09540;Note=transposon protein, putative, unclassified, expressed					5100001	5200000	IRAT109	IRAT109
LOC_Os09g09540	9	5150392	G	C	GG	CC	GG	CC	CC	gene	5150258	5154230	-	ID=LOC_Os09g09540;Name=LOC_Os09g09540;Note=transposon protein, putative, unclassified, expressed					5100001	5200000	IRAT109	IRAT109
LOC_Os09g09540	9	5152657	T	C	TT	CC	TT	CC	CC	gene	5150258	5154230	-	ID=LOC_Os09g09540;Name=LOC_Os09g09540;Note=transposon protein, putative, unclassified, expressed					5100001	5200000	IRAT109	IRAT109
LOC_Os09g09540	9	5152900	T	C	TT	CC	TT	CC	CC	gene	5150258	5154230	-	ID=LOC_Os09g09540;Name=LOC_Os09g09540;Note=transposon protein, putative, unclassified, expressed					5100001	5200000	IRAT109	IRAT109
LOC_Os09g09540	9	5153023	T	C	TT	CC	TT	CC	CC	gene	5150258	5154230	-	ID=LOC_Os09g09540;Name=LOC_Os09g09540;Note=transposon protein, putative, unclassified, expressed					5100001	5200000	IRAT109	IRAT109
LOC_Os09g09540	9	5153166	T	C	TT	CC	TT	CC	CC	gene	5150258	5154230	-	ID=LOC_Os09g09540;Name=LOC_Os09g09540;Note=transposon protein, putative, unclassified, expressed					5100001	5200000	IRAT109	IRAT109
LOC_Os09g09540	9	5153899	T	A	TT	AA	TT	AA	AA	gene	5150258	5154230	-	ID=LOC_Os09g09540;Name=LOC_Os09g09540;Note=transposon protein, putative, unclassified, expressed					5100001	5200000	IRAT109	IRAT109
LOC_Os09g09540	9	5154168	T	C	TT	CC	TT	CC	CC	gene	5150258	5154230	-	ID=LOC_Os09g09540;Name=LOC_Os09g09540;Note=transposon protein, putative, unclassified, expressed					5100001	5200000	IRAT109	IRAT109
LOC_Os09g09540	9	5154172	G	A	GG	AA	GG	AA	AA	gene	5150258	5154230	-	ID=LOC_Os09g09540;Name=LOC_Os09g09540;Note=transposon protein, putative, unclassified, expressed					5100001	5200000	IRAT109	IRAT109
LOC_Os09g09540	9	5154168	T	C	TT	CC	TT	CC	CC	five_prime_UTR	5154133	5154230	-	ID=LOC_Os09g09540.1:utr_4;Parent=LOC_Os09g09540.1					5100001	5200000	IRAT109	IRAT109
LOC_Os09g09540	9	5154172	G	A	GG	AA	GG	AA	AA	five_prime_UTR	5154133	5154230	-	ID=LOC_Os09g09540.1:utr_4;Parent=LOC_Os09g09540.1					5100001	5200000	IRAT109	IRAT109
LOC_Os09g09540	9	5150285	G	A	GG	AA	GG	AA	AA	exon	5150258	5150701	-	ID=LOC_Os09g09540.1:exon_5;Parent=LOC_Os09g09540.1					5100001	5200000	IRAT109	IRAT109
LOC_Os09g09540	9	5150392	G	C	GG	CC	GG	CC	CC	exon	5150258	5150701	-	ID=LOC_Os09g09540.1:exon_5;Parent=LOC_Os09g09540.1					5100001	5200000	IRAT109	IRAT109
LOC_Os09g09540	9	5152657	T	C	TT	CC	TT	CC	CC	exon	5152087	5153672	-	ID=LOC_Os09g09540.1:exon_2;Parent=LOC_Os09g09540.1					5100001	5200000	IRAT109	IRAT109
LOC_Os09g09540	9	5152900	T	C	TT	CC	TT	CC	CC	exon	5152087	5153672	-	ID=LOC_Os09g09540.1:exon_2;Parent=LOC_Os09g09540.1					5100001	5200000	IRAT109	IRAT109
LOC_Os09g09540	9	5153023	T	C	TT	CC	TT	CC	CC	exon	5152087	5153672	-	ID=LOC_Os09g09540.1:exon_2;Parent=LOC_Os09g09540.1					5100001	5200000	IRAT109	IRAT109
LOC_Os09g09540	9	5153166	T	C	TT	CC	TT	CC	CC	exon	5152087	5153672	-	ID=LOC_Os09g09540.1:exon_2;Parent=LOC_Os09g09540.1					5100001	5200000	IRAT109	IRAT109
LOC_Os09g09540	9	5154168	T	C	TT	CC	TT	CC	CC	exon	5154133	5154230	-	ID=LOC_Os09g09540.1:exon_1;Parent=LOC_Os09g09540.1					5100001	5200000	IRAT109	IRAT109
LOC_Os09g09540	9	5154172	G	A	GG	AA	GG	AA	AA	exon	5154133	5154230	-	ID=LOC_Os09g09540.1:exon_1;Parent=LOC_Os09g09540.1					5100001	5200000	IRAT109	IRAT109
LOC_Os09g09540	9	5152657	A	G	TT	CC	TT	CC	CC	CDS	5152087	5153671	-	ID=LOC_Os09g09540.1:cds_1;Parent=LOC_Os09g09540.1	AAT<->GAT;	N<->D;	0	1	5100001	5200000	IRAT109	IRAT109
LOC_Os09g09540	9	5152900	A	G	TT	CC	TT	CC	CC	CDS	5152087	5153671	-	ID=LOC_Os09g09540.1:cds_1;Parent=LOC_Os09g09540.1	AAA<->GAA;	K<->E;	0	1	5100001	5200000	IRAT109	IRAT109
LOC_Os09g09540	9	5153023	A	G	TT	CC	TT	CC	CC	CDS	5152087	5153671	-	ID=LOC_Os09g09540.1:cds_1;Parent=LOC_Os09g09540.1	AAG<->GAG;	K<->E;	0	1	5100001	5200000	IRAT109	IRAT109
LOC_Os09g09540	9	5153166	A	G	TT	CC	TT	CC	CC	CDS	5152087	5153671	-	ID=LOC_Os09g09540.1:cds_1;Parent=LOC_Os09g09540.1	AAG<->AGG;	K<->R;	0	1	5100001	5200000	IRAT109	IRAT109
LOC_Os09g09540	9	5154473	A	G	AA	GG	AA	GG	GG	promoter	5154231	5156230	-	ID=LOC_Os09g09540;Name=LOC_Os09g09540;Note=transposon protein, putative, unclassified, expressed					5100001	5200000	IRAT109	IRAT109
LOC_Os09g09540	9	5154528	C	G	CC	GG	CC	GG	GG	promoter	5154231	5156230	-	ID=LOC_Os09g09540;Name=LOC_Os09g09541;Note=transposon protein, putative, unclassified, expressed					5100001	5200000	IRAT109	IRAT109
LOC_Os09g09540	9	5154733	T	C	TT	CC	TT	CC	CC	promoter	5154231	5156230	-	ID=LOC_Os09g09540;Name=LOC_Os09g09542;Note=transposon protein, putative, unclassified, expressed					5100001	5200000	IRAT109	IRAT109
LOC_Os09g09540	9	5155464	A	G	AA	GG	AA	GG	--	promoter	5154231	5156230	-	ID=LOC_Os09g09540;Name=LOC_Os09g09543;Note=transposon protein, putative, unclassified, expressed					5100001	5200000	IRAT109	IRAT109
LOC_Os09g09540	9	5155536	C	T	CC	TT	CC	TT	--	promoter	5154231	5156230	-	ID=LOC_Os09g09540;Name=LOC_Os09g09544;Note=transposon protein, putative, unclassified, expressed					5100001	5200000	IRAT109	IRAT109
LOC_Os09g09540	9	5155561	C	T	CC	CT	CC	TT	CT	promoter	5154231	5156230	-	ID=LOC_Os09g09540;Name=LOC_Os09g09545;Note=transposon protein, putative, unclassified, expressed					5100001	5200000	IRAT109	IRAT109
LOC_Os09g09540	9	5155567	C	T	CC	CT	CC	TT	CT	promoter	5154231	5156230	-	ID=LOC_Os09g09540;Name=LOC_Os09g09546;Note=transposon protein, putative, unclassified, expressed					5100001	5200000	IRAT109	IRAT109
LOC_Os09g09540	9	5155642	G	T	GG	TG	GG	TT	TG	promoter	5154231	5156230	-	ID=LOC_Os09g09540;Name=LOC_Os09g09547;Note=transposon protein, putative, unclassified, expressed					5100001	5200000	IRAT109	IRAT109
LOC_Os09g18594	9	11389042	A	G	AA	GG	GG	AA	GG	mRNA	11387145	11394959	+	ID=LOC_Os09g18594.1;Name=LOC_Os09g18594.1;Parent=LOC_Os09g18594					11300001	11400000	MaWanNuo	MaWanNuo
LOC_Os09g18594	9	11389069	A	T	AA	TT	TT	AA	TT	mRNA	11387145	11394959	+	ID=LOC_Os09g18594.1;Name=LOC_Os09g18594.1;Parent=LOC_Os09g18594					11300001	11400000	MaWanNuo	MaWanNuo
LOC_Os09g18594	9	11389153	C	T	CC	TT	TT	CC	TT	mRNA	11387145	11394959	+	ID=LOC_Os09g18594.1;Name=LOC_Os09g18594.1;Parent=LOC_Os09g18594					11300001	11400000	MaWanNuo	MaWanNuo
LOC_Os09g18594	9	11389042	A	G	AA	GG	GG	AA	GG	gene	11387145	11396236	+	ID=LOC_Os09g18594;Name=LOC_Os09g18594;Note=protein kinase domain containing protein, expressed					11300001	11400000	MaWanNuo	MaWanNuo
LOC_Os09g18594	9	11389069	A	T	AA	TT	TT	AA	TT	gene	11387145	11396236	+	ID=LOC_Os09g18594;Name=LOC_Os09g18594;Note=protein kinase domain containing protein, expressed					11300001	11400000	MaWanNuo	MaWanNuo
LOC_Os09g18594	9	11389153	C	T	CC	TT	TT	CC	TT	gene	11387145	11396236	+	ID=LOC_Os09g18594;Name=LOC_Os09g18594;Note=protein kinase domain containing protein, expressed					11300001	11400000	MaWanNuo	MaWanNuo
LOC_Os09g18594	9	11389042	A	G	AA	GG	GG	AA	GG	exon	11388885	11389449	+	ID=LOC_Os09g18594.1:exon_2;Parent=LOC_Os09g18594.1					11300001	11400000	MaWanNuo	MaWanNuo
LOC_Os09g18594	9	11389069	A	T	AA	TT	TT	AA	TT	exon	11388885	11389449	+	ID=LOC_Os09g18594.1:exon_2;Parent=LOC_Os09g18594.1					11300001	11400000	MaWanNuo	MaWanNuo
LOC_Os09g18594	9	11389153	C	T	CC	TT	TT	CC	TT	exon	11388885	11389449	+	ID=LOC_Os09g18594.1:exon_2;Parent=LOC_Os09g18594.1					11300001	11400000	MaWanNuo	MaWanNuo
LOC_Os09g18594	9	11389042	A	G	AA	GG	GG	AA	GG	CDS	11388885	11389449	+	ID=LOC_Os09g18594.1:cds_2;Parent=LOC_Os09g18594.1	TCA<->TCG;	S<->S;	1	0	11300001	11400000	MaWanNuo	MaWanNuo
LOC_Os09g18594	9	11389069	A	T	AA	TT	TT	AA	TT	CDS	11388885	11389449	+	ID=LOC_Os09g18594.1:cds_2;Parent=LOC_Os09g18594.1	ACA<->ACT;	T<->T;	1	0	11300001	11400000	MaWanNuo	MaWanNuo
LOC_Os09g18594	9	11389153	C	T	CC	TT	TT	CC	TT	CDS	11388885	11389449	+	ID=LOC_Os09g18594.1:cds_2;Parent=LOC_Os09g18594.1	TAC<->TAT;	Y<->Y;	1	0	11300001	11400000	MaWanNuo	MaWanNuo
LOC_Os09g19160	9	11457115	T	A	TT	AA	AA	TT	AA	mRNA	11449827	11458902	+	ID=LOC_Os09g19160.1;Name=LOC_Os09g19160.1;Parent=LOC_Os09g19160					11400001	11500000	MaWanNuo	MaWanNuo
LOC_Os09g19160	9	11457233	G	A	GG	AA	AA	GG	AA	mRNA	11449827	11458902	+	ID=LOC_Os09g19160.1;Name=LOC_Os09g19160.1;Parent=LOC_Os09g19160					11400001	11500000	MaWanNuo	MaWanNuo
LOC_Os09g19160	9	11457241	T	C	TT	CC	CC	TT	CC	mRNA	11449827	11458902	+	ID=LOC_Os09g19160.1;Name=LOC_Os09g19160.1;Parent=LOC_Os09g19160					11400001	11500000	MaWanNuo	MaWanNuo
LOC_Os09g19160	9	11457280	T	C	TT	CC	CC	TT	CC	mRNA	11449827	11458902	+	ID=LOC_Os09g19160.1;Name=LOC_Os09g19160.1;Parent=LOC_Os09g19160					11400001	11500000	MaWanNuo	MaWanNuo
LOC_Os09g19160	9	11457289	C	T	CC	TT	TT	CC	TT	mRNA	11449827	11458902	+	ID=LOC_Os09g19160.1;Name=LOC_Os09g19160.1;Parent=LOC_Os09g19160					11400001	11500000	MaWanNuo	MaWanNuo
LOC_Os09g19160	9	11458692	C	T	CC	TT	TT	CC	TT	mRNA	11449827	11458902	+	ID=LOC_Os09g19160.1;Name=LOC_Os09g19160.1;Parent=LOC_Os09g19160					11400001	11500000	MaWanNuo	MaWanNuo
LOC_Os09g19160	9	11458696	A	C	AA	CC	CC	AA	CC	mRNA	11449827	11458902	+	ID=LOC_Os09g19160.1;Name=LOC_Os09g19160.1;Parent=LOC_Os09g19160					11400001	11500000	MaWanNuo	MaWanNuo
LOC_Os09g19160	9	11457115	T	A	TT	AA	AA	TT	AA	gene	11449827	11458902	+	ID=LOC_Os09g19160;Name=LOC_Os09g19160;Note=serine/threonine-protein kinase, putative, expressed					11400001	11500000	MaWanNuo	MaWanNuo
LOC_Os09g19160	9	11457233	G	A	GG	AA	AA	GG	AA	gene	11449827	11458902	+	ID=LOC_Os09g19160;Name=LOC_Os09g19160;Note=serine/threonine-protein kinase, putative, expressed					11400001	11500000	MaWanNuo	MaWanNuo
LOC_Os09g19160	9	11457241	T	C	TT	CC	CC	TT	CC	gene	11449827	11458902	+	ID=LOC_Os09g19160;Name=LOC_Os09g19160;Note=serine/threonine-protein kinase, putative, expressed					11400001	11500000	MaWanNuo	MaWanNuo
LOC_Os09g19160	9	11457280	T	C	TT	CC	CC	TT	CC	gene	11449827	11458902	+	ID=LOC_Os09g19160;Name=LOC_Os09g19160;Note=serine/threonine-protein kinase, putative, expressed					11400001	11500000	MaWanNuo	MaWanNuo
LOC_Os09g19160	9	11457289	C	T	CC	TT	TT	CC	TT	gene	11449827	11458902	+	ID=LOC_Os09g19160;Name=LOC_Os09g19160;Note=serine/threonine-protein kinase, putative, expressed					11400001	11500000	MaWanNuo	MaWanNuo
LOC_Os09g19160	9	11458692	C	T	CC	TT	TT	CC	TT	gene	11449827	11458902	+	ID=LOC_Os09g19160;Name=LOC_Os09g19160;Note=serine/threonine-protein kinase, putative, expressed					11400001	11500000	MaWanNuo	MaWanNuo
LOC_Os09g19160	9	11458696	A	C	AA	CC	CC	AA	CC	gene	11449827	11458902	+	ID=LOC_Os09g19160;Name=LOC_Os09g19160;Note=serine/threonine-protein kinase, putative, expressed					11400001	11500000	MaWanNuo	MaWanNuo
LOC_Os09g19160	9	11457233	G	A	GG	AA	AA	GG	AA	exon	11457188	11457314	+	ID=LOC_Os09g19160.1:exon_8;Parent=LOC_Os09g19160.1					11400001	11500000	MaWanNuo	MaWanNuo
LOC_Os09g19160	9	11457241	T	C	TT	CC	CC	TT	CC	exon	11457188	11457314	+	ID=LOC_Os09g19160.1:exon_8;Parent=LOC_Os09g19160.1					11400001	11500000	MaWanNuo	MaWanNuo
LOC_Os09g19160	9	11457280	T	C	TT	CC	CC	TT	CC	exon	11457188	11457314	+	ID=LOC_Os09g19160.1:exon_8;Parent=LOC_Os09g19160.1					11400001	11500000	MaWanNuo	MaWanNuo
LOC_Os09g19160	9	11457289	C	T	CC	TT	TT	CC	TT	exon	11457188	11457314	+	ID=LOC_Os09g19160.1:exon_8;Parent=LOC_Os09g19160.1					11400001	11500000	MaWanNuo	MaWanNuo
LOC_Os09g19160	9	11458692	C	T	CC	TT	TT	CC	TT	exon	11458506	11458902	+	ID=LOC_Os09g19160.1:exon_11;Parent=LOC_Os09g19160.1					11400001	11500000	MaWanNuo	MaWanNuo
LOC_Os09g19160	9	11458696	A	C	AA	CC	CC	AA	CC	exon	11458506	11458902	+	ID=LOC_Os09g19160.1:exon_11;Parent=LOC_Os09g19160.1					11400001	11500000	MaWanNuo	MaWanNuo
LOC_Os09g19160	9	11457233	G	A	GG	AA	AA	GG	AA	CDS	11457188	11457314	+	ID=LOC_Os09g19160.1:cds_8;Parent=LOC_Os09g19160.1	GTT<->ATT;	V<->I;	0	1	11400001	11500000	MaWanNuo	MaWanNuo
LOC_Os09g19160	9	11457241	T	C	TT	CC	CC	TT	CC	CDS	11457188	11457314	+	ID=LOC_Os09g19160.1:cds_8;Parent=LOC_Os09g19160.1	TAT<->TAC;	Y<->Y;	1	0	11400001	11500000	MaWanNuo	MaWanNuo
LOC_Os09g19160	9	11457280	T	C	TT	CC	CC	TT	CC	CDS	11457188	11457314	+	ID=LOC_Os09g19160.1:cds_8;Parent=LOC_Os09g19160.1	TAT<->TAC;	Y<->Y;	1	0	11400001	11500000	MaWanNuo	MaWanNuo
LOC_Os09g19160	9	11457289	C	T	CC	TT	TT	CC	TT	CDS	11457188	11457314	+	ID=LOC_Os09g19160.1:cds_8;Parent=LOC_Os09g19160.1	AAC<->AAT;	N<->N;	1	0	11400001	11500000	MaWanNuo	MaWanNuo
LOC_Os09g19160	9	11458692	C	T	CC	TT	TT	CC	TT	CDS	11458506	11458902	+	ID=LOC_Os09g19160.1:cds_11;Parent=LOC_Os09g19160.1	TAC<->TAT;	Y<->Y;	1	0	11400001	11500000	MaWanNuo	MaWanNuo
LOC_Os09g19160	9	11458696	A	C	AA	CC	CC	AA	CC	CDS	11458506	11458902	+	ID=LOC_Os09g19160.1:cds_11;Parent=LOC_Os09g19160.1	ACC<->CCC;	T<->P;	0	1	11400001	11500000	MaWanNuo	MaWanNuo
LOC_Os09g19160	9	11449158	T	C	TT	CC	CC	TT	CC	promoter	11447827	11449826	+	ID=LOC_Os09g19160;Name=LOC_Os09g19160;Note=serine/threonine-protein kinase, putative, expressed					11400001	11500000	MaWanNuo	MaWanNuo
LOC_Os09g19160	9	11449254	T	C	TT	CC	CC	TT	CC	promoter	11447827	11449826	+	ID=LOC_Os09g19160;Name=LOC_Os09g19161;Note=serine/threonine-protein kinase, putative, expressed					11400001	11500000	MaWanNuo	MaWanNuo
LOC_Os09g19160	9	11449272	C	G	CC	GG	GG	CC	GG	promoter	11447827	11449826	+	ID=LOC_Os09g19160;Name=LOC_Os09g19162;Note=serine/threonine-protein kinase, putative, expressed					11400001	11500000	MaWanNuo	MaWanNuo
LOC_Os09g19160	9	11449277	G	A	GG	AA	AA	GG	AA	promoter	11447827	11449826	+	ID=LOC_Os09g19160;Name=LOC_Os09g19163;Note=serine/threonine-protein kinase, putative, expressed					11400001	11500000	MaWanNuo	MaWanNuo
LOC_Os09g19160	9	11449346	C	T	CC	TT	TT	CC	TT	promoter	11447827	11449826	+	ID=LOC_Os09g19160;Name=LOC_Os09g19164;Note=serine/threonine-protein kinase, putative, expressed					11400001	11500000	MaWanNuo	MaWanNuo
LOC_Os09g19160	9	11449408	A	T	AA	TT	TT	AA	TT	promoter	11447827	11449826	+	ID=LOC_Os09g19160;Name=LOC_Os09g19165;Note=serine/threonine-protein kinase, putative, expressed					11400001	11500000	MaWanNuo	MaWanNuo
LOC_Os09g19160	9	11449663	G	T	GG	TT	TT	GG	TT	promoter	11447827	11449826	+	ID=LOC_Os09g19160;Name=LOC_Os09g19166;Note=serine/threonine-protein kinase, putative, expressed					11400001	11500000	MaWanNuo	MaWanNuo
LOC_Os09g19160	9	11449688	G	A	GG	AA	AA	GG	AA	promoter	11447827	11449826	+	ID=LOC_Os09g19160;Name=LOC_Os09g19167;Note=serine/threonine-protein kinase, putative, expressed					11400001	11500000	MaWanNuo	MaWanNuo
LOC_Os09g21180	9	12780841	A	T	TT	AA	AA	AA	--	three_prime_UTR	12780659	12780875	-	ID=LOC_Os09g21180.1:utr_1;Parent=LOC_Os09g21180.1					12700001	12800000	IRAT109	HanFengB
LOC_Os09g21180	9	12780841	A	T	TT	AA	AA	AA	--	mRNA	12780659	12783649	-	ID=LOC_Os09g21180.1;Name=LOC_Os09g21180.1;Parent=LOC_Os09g21180					12700001	12800000	IRAT109	HanFengB
LOC_Os09g21180	9	12782170	C	T	TT	CC	CC	CC	--	mRNA	12780659	12783649	-	ID=LOC_Os09g21180.1;Name=LOC_Os09g21180.1;Parent=LOC_Os09g21180					12700001	12800000	IRAT109	HanFengB
LOC_Os09g21180	9	12780841	A	T	TT	AA	AA	AA	--	gene	12780659	12783649	-	ID=LOC_Os09g21180;Name=LOC_Os09g21180;Note=homeobox associated leucine zipper, putative, expressed					12700001	12800000	IRAT109	HanFengB
LOC_Os09g21180	9	12782170	C	T	TT	CC	CC	CC	--	gene	12780659	12783649	-	ID=LOC_Os09g21180;Name=LOC_Os09g21180;Note=homeobox associated leucine zipper, putative, expressed					12700001	12800000	IRAT109	HanFengB
LOC_Os09g21180	9	12780841	A	T	TT	AA	AA	AA	--	exon	12780659	12781325	-	ID=LOC_Os09g21180.1:exon_3;Parent=LOC_Os09g21180.1					12700001	12800000	IRAT109	HanFengB
LOC_Os11g26780	11	15338699	G	A	AA	GG	GG	GG	GG	promoter	15337164	15339163	-	ID=LOC_Os11g26780;Name=LOC_Os11g26780;Note=dehydrin, putative, expressed					15300001	15400000	MaWanNuo	MaWanNuo
LOC_Os11g33394	11	19762841	C	G	CC	GG	CC	GG	--	three_prime_UTR	19762791	19763118	+	ID=LOC_Os11g33394.2:utr_3;Parent=LOC_Os11g33394.2					19700001	19800000	IRAT109	IRAT109
LOC_Os11g33394	11	19763071	T	A	TT	AA	TT	AA	AA	three_prime_UTR	19762791	19763118	+	ID=LOC_Os11g33394.2:utr_3;Parent=LOC_Os11g33394.2					19700001	19800000	IRAT109	IRAT109
LOC_Os11g33394	11	19763076	T	C	TT	CC	TT	CC	CC	three_prime_UTR	19762791	19763118	+	ID=LOC_Os11g33394.2:utr_3;Parent=LOC_Os11g33394.2					19700001	19800000	IRAT109	IRAT109
LOC_Os11g33394	11	19762084	C	A	CC	AA	CC	AA	AA	mRNA	19756548	19763118	+	ID=LOC_Os11g33394.2;Name=LOC_Os11g33394.2;Parent=LOC_Os11g33394					19700001	19800000	IRAT109	IRAT109
LOC_Os11g33394	11	19762084	C	A	CC	AA	CC	AA	AA	mRNA	19756548	19762720	+	ID=LOC_Os11g33394.1;Name=LOC_Os11g33394.1;Parent=LOC_Os11g33394					19700001	19800000	IRAT109	IRAT109
LOC_Os11g33394	11	19762085	A	C	AA	CC	AA	CC	CC	mRNA	19756548	19763118	+	ID=LOC_Os11g33394.2;Name=LOC_Os11g33394.2;Parent=LOC_Os11g33394					19700001	19800000	IRAT109	IRAT109
LOC_Os11g33394	11	19762085	A	C	AA	CC	AA	CC	CC	mRNA	19756548	19762720	+	ID=LOC_Os11g33394.1;Name=LOC_Os11g33394.1;Parent=LOC_Os11g33394					19700001	19800000	IRAT109	IRAT109
LOC_Os11g33394	11	19762163	A	C	AA	CC	AA	CC	--	mRNA	19756548	19763118	+	ID=LOC_Os11g33394.2;Name=LOC_Os11g33394.2;Parent=LOC_Os11g33394					19700001	19800000	IRAT109	IRAT109
LOC_Os11g33394	11	19762163	A	C	AA	CC	AA	CC	--	mRNA	19756548	19762720	+	ID=LOC_Os11g33394.1;Name=LOC_Os11g33394.1;Parent=LOC_Os11g33394					19700001	19800000	IRAT109	IRAT109
LOC_Os11g33394	11	19762841	C	G	CC	GG	CC	GG	--	mRNA	19756548	19763118	+	ID=LOC_Os11g33394.2;Name=LOC_Os11g33394.2;Parent=LOC_Os11g33394					19700001	19800000	IRAT109	IRAT109
LOC_Os11g33394	11	19763071	T	A	TT	AA	TT	AA	AA	mRNA	19756548	19763118	+	ID=LOC_Os11g33394.2;Name=LOC_Os11g33394.2;Parent=LOC_Os11g33394					19700001	19800000	IRAT109	IRAT109
LOC_Os11g33394	11	19763076	T	C	TT	CC	TT	CC	CC	mRNA	19756548	19763118	+	ID=LOC_Os11g33394.2;Name=LOC_Os11g33394.2;Parent=LOC_Os11g33394					19700001	19800000	IRAT109	IRAT109
LOC_Os11g33394	11	19762084	C	A	CC	AA	CC	AA	AA	gene	19756548	19763118	+	ID=LOC_Os11g33394;Name=LOC_Os11g33394;Note=plant protein of unknown function domain containing protein, expressed					19700001	19800000	IRAT109	IRAT109
LOC_Os11g33394	11	19762085	A	C	AA	CC	AA	CC	CC	gene	19756548	19763118	+	ID=LOC_Os11g33394;Name=LOC_Os11g33394;Note=plant protein of unknown function domain containing protein, expressed					19700001	19800000	IRAT109	IRAT109
LOC_Os11g33394	11	19762163	A	C	AA	CC	AA	CC	--	gene	19756548	19763118	+	ID=LOC_Os11g33394;Name=LOC_Os11g33394;Note=plant protein of unknown function domain containing protein, expressed					19700001	19800000	IRAT109	IRAT109
LOC_Os11g33394	11	19762841	C	G	CC	GG	CC	GG	--	gene	19756548	19763118	+	ID=LOC_Os11g33394;Name=LOC_Os11g33394;Note=plant protein of unknown function domain containing protein, expressed					19700001	19800000	IRAT109	IRAT109
LOC_Os11g33394	11	19763071	T	A	TT	AA	TT	AA	AA	gene	19756548	19763118	+	ID=LOC_Os11g33394;Name=LOC_Os11g33394;Note=plant protein of unknown function domain containing protein, expressed					19700001	19800000	IRAT109	IRAT109
LOC_Os11g33394	11	19763076	T	C	TT	CC	TT	CC	CC	gene	19756548	19763118	+	ID=LOC_Os11g33394;Name=LOC_Os11g33394;Note=plant protein of unknown function domain containing protein, expressed					19700001	19800000	IRAT109	IRAT109
LOC_Os11g33394	11	19762084	C	A	CC	AA	CC	AA	AA	exon	19761705	19762442	+	ID=LOC_Os11g33394.2:exon_2;Parent=LOC_Os11g33394.2					19700001	19800000	IRAT109	IRAT109
LOC_Os11g33394	11	19762084	C	A	CC	AA	CC	AA	AA	exon	19761705	19762720	+	ID=LOC_Os11g33394.1:exon_2;Parent=LOC_Os11g33394.1					19700001	19800000	IRAT109	IRAT109
LOC_Os11g33394	11	19762085	A	C	AA	CC	AA	CC	CC	exon	19761705	19762442	+	ID=LOC_Os11g33394.2:exon_2;Parent=LOC_Os11g33394.2					19700001	19800000	IRAT109	IRAT109
LOC_Os11g33394	11	19762085	A	C	AA	CC	AA	CC	CC	exon	19761705	19762720	+	ID=LOC_Os11g33394.1:exon_2;Parent=LOC_Os11g33394.1					19700001	19800000	IRAT109	IRAT109
LOC_Os11g33394	11	19762163	A	C	AA	CC	AA	CC	--	exon	19761705	19762442	+	ID=LOC_Os11g33394.2:exon_2;Parent=LOC_Os11g33394.2					19700001	19800000	IRAT109	IRAT109
LOC_Os11g33394	11	19762163	A	C	AA	CC	AA	CC	--	exon	19761705	19762720	+	ID=LOC_Os11g33394.1:exon_2;Parent=LOC_Os11g33394.1					19700001	19800000	IRAT109	IRAT109
LOC_Os11g33394	11	19762841	C	G	CC	GG	CC	GG	--	exon	19762791	19763118	+	ID=LOC_Os11g33394.2:exon_3;Parent=LOC_Os11g33394.2					19700001	19800000	IRAT109	IRAT109
LOC_Os11g33394	11	19763071	T	A	TT	AA	TT	AA	AA	exon	19762791	19763118	+	ID=LOC_Os11g33394.2:exon_3;Parent=LOC_Os11g33394.2					19700001	19800000	IRAT109	IRAT109
LOC_Os11g33394	11	19763076	T	C	TT	CC	TT	CC	CC	exon	19762791	19763118	+	ID=LOC_Os11g33394.2:exon_3;Parent=LOC_Os11g33394.2					19700001	19800000	IRAT109	IRAT109
LOC_Os11g33394	11	19762163	A	C	AA	CC	AA	CC	--	CDS	19761705	19762424	+	ID=LOC_Os11g33394.2:cds_2;Parent=LOC_Os11g33394.2	GGA<->GGC;	G<->G;	1	0	19700001	19800000	IRAT109	IRAT109
LOC_Os11g33394	11	19762163	A	C	AA	CC	AA	CC	--	CDS	19761705	19762424	+	ID=LOC_Os11g33394.1:cds_2;Parent=LOC_Os11g33394.1	GGA<->GGC;	G<->G;	1	0	19700001	19800000	IRAT109	IRAT109
LOC_Os11g41365	11	24830362	A	G	AA	GA	AA	GG	--	promoter	24829198	24831197	-	ID=LOC_Os11g41365;Name=LOC_Os11g41365;Note=expressed protein					24800001	24900000	MaWanNuo	MaWanNuo
